# Supplementary material for: Bis(μ-6-hydroxy­naphthalene-1-carboxyl­ato)bis­[(6-hydroxy­naphthalene-1-car­box­yl­ato)(1,10-phenanthroline)cadmium(II)] tetra­hydrate
Source: Acta Crystallogr Sect E Struct Rep Online. 2009 Oct 28;65(Pt 11):m1432–3. doi: 10.1107/S1600536809043475 (PMC2971052; doi:10.1107/S1600536809043475)
Supplement: Supplementary file 1 [file e-65-m1432-sup1.cif]

##############################################################################
###                                                                        ###
###        Electronic paper (Acta Crystallographica Section E)             ###
###                                                                        ###
##############################################################################
#                                                                            #
# This CIF contains the data in a paper accepted for publication in Acta     #
# Crystallographica Section E. It conforms to the requirements of Notes      #
# for Authors for Section E, and has been peer reviewed under the auspices   #
# of the IUCr Commission on Journals.                                        #
#                                                                            #
# Full details of the Crystallographic Information File format               #
# are given in the paper "The Crystallographic Information File (CIF):       #
# a New Standard Archive File for Crystallography" by S. R. Hall, F. H.      #
# Allen and I. D. Brown [Acta Cryst. (1991), A47, 655-685].                  #
#                                                                            #
# The current version of the core CIF dictionary is obtainable from          #
# ftp://ftp.iucr.org/pub/cif_core.dic. The current version number is 2.4.    #
#                                                                            #
# Software is freely available for graphical display of the structure(s) in  #
# this CIF.  For information consult the CIF home page http://www.iucr.org/  #
# cif/home.html                                                              #
#                                                                            #
# This file may be used for bona fide research purposes within the           #
# scientific community so long as proper attribution is given to the journal # 
# article from which it was obtained.                                        #
#                                                                            #
##############################################################################
                                             
data_I
_audit_creation_method     SHELXL-97
_chemical_name_systematic
;
Bis(\m-6-hydroxynaphthalene-1-carboxylato)bis[(6-hydroxynaphthalene-
1-carboxylato)(1,10-phenanthroline)cadmium(II)] tetrahydrate
;
_chemical_name_common     ?
_chemical_formula_moiety     'C68 H44 Cd2 N4 O12, 4(H2 O)'
_chemical_formula_sum     'C68 H52 Cd2 N4 O16'
_chemical_formula_iupac     '[Cd2 (C11 H7 O3)4 (C12 H8 N2)2], 4H2 O'
_chemical_formula_weight     1405.96
_chemical_melting_point     ?
_symmetry_cell_setting     Monoclinic
_symmetry_space_group_name_H-M     'P 21/c'
loop_
    _symmetry_equiv_pos_as_xyz
    'x, y, z'
    '-x, y+1/2, -z+1/2'
    '-x, -y, -z'
    'x, -y-1/2, z-1/2'
_cell_length_a     11.7382(11)
_cell_length_b     15.1433(14)
_cell_length_c     18.2059(13)
_cell_angle_alpha     90.00
_cell_angle_beta     116.430(4)
_cell_angle_gamma     90.00
_cell_volume     2897.9(4)
_cell_formula_units_Z     2
_cell_measurement_reflns_used     5160
_cell_measurement_theta_min     2.36
_cell_measurement_theta_max     23.88
_cell_measurement_temperature     296(2)
_exptl_crystal_description     block
_exptl_crystal_colour     yellow
_exptl_crystal_size_max     0.28
_exptl_crystal_size_mid     0.21
_exptl_crystal_size_min     0.18
_exptl_crystal_density_diffrn     1.611
_exptl_crystal_density_meas     ?
_exptl_crystal_density_method     'not measured'
_exptl_crystal_F_000     1424
_exptl_absorpt_coefficient_mu     0.812
_exptl_absorpt_correction_type     multi-scan
_exptl_absorpt_process_details     '(SADABS; Sheldrick, 1996)'
_exptl_absorpt_correction_T_min     0.8044
_exptl_absorpt_correction_T_max     0.8675
_exptl_special_details
;
;
_diffrn_ambient_temperature     296(2)
_diffrn_radiation_type     MoK\a
_diffrn_radiation_wavelength     0.71073
_diffrn_radiation_source     'fine-focus sealed tube'
_diffrn_radiation_monochromator     graphite
_diffrn_measurement_device_type     'Bruker SMART CCD area-detector'
_diffrn_measurement_method     '\f and \w'
_diffrn_detector_area_resol_mean     ?
_diffrn_reflns_number     20423
_diffrn_reflns_av_R_equivalents     0.0366
_diffrn_reflns_av_sigmaI/netI     0.0315
_diffrn_reflns_theta_min     2.36
_diffrn_reflns_theta_max     25.00
_diffrn_reflns_theta_full     25.00
_diffrn_measured_fraction_theta_max     0.999
_diffrn_measured_fraction_theta_full     0.999
_diffrn_reflns_limit_h_min     -13
_diffrn_reflns_limit_h_max     13
_diffrn_reflns_limit_k_min     -18
_diffrn_reflns_limit_k_max     18
_diffrn_reflns_limit_l_min     -21
_diffrn_reflns_limit_l_max     21
_diffrn_standards_number     0
_diffrn_standards_interval_count     0
_diffrn_standards_interval_time     0
_diffrn_standards_decay_%     0
_refine_special_details
;
Refinement of <i>F</i>^2^ against ALL reflections. The weighted <i>R</i>-factor
<i>wR</i> and goodness of fit <i>S</i> are based on <i>F</i>^2^, conventional
<i>R</i>-factors <i>R</i> are based on <i>F</i>, with <i>F</i> set to zero for
negative <i>F</i>^2^. The threshold expression of <i>F</i>^2^ >
\s(<i>F</i>^2^) is used only for calculating <i>R</i>-factors(gt) <i>etc</i>.
and is not relevant to the choice of reflections for refinement.
<i>R</i>-factors based on <i>F</i>^2^ are statistically about twice as large
as those based on <i>F</i>, and <i>R</i>- factors based on ALL data will be
even larger.
;
_reflns_number_total     5096
_reflns_number_gt     4064
_reflns_threshold_expression     I>2\s(I)
_refine_ls_structure_factor_coef     Fsqd
_refine_ls_matrix_type     full
_refine_ls_R_factor_all     0.0412
_refine_ls_R_factor_gt     0.0281
_refine_ls_wR_factor_gt     0.0571
_refine_ls_wR_factor_ref     0.0630
_refine_ls_goodness_of_fit_ref     1.032
_refine_ls_restrained_S_all     1.032
_refine_ls_number_reflns     5096
_refine_ls_number_parameters     406
_refine_ls_number_restraints     0
_refine_ls_hydrogen_treatment     constr
_refine_ls_weighting_scheme     calc
_refine_ls_weighting_details
         'calc w=1/[\s^2^(Fo^2^)+(0.0220P)^2^+1.6679P] where P=(Fo^2^+2Fc^2^)/3'
_atom_sites_solution_hydrogens     geom
_atom_sites_solution_primary     direct
_atom_sites_solution_secondary     difmap
_refine_ls_shift/su_max     0.002
_refine_ls_shift/su_mean     0.000
_refine_diff_density_max     0.297
_refine_diff_density_min     -0.405
_refine_ls_extinction_method     none
_refine_ls_extinction_coef     ?
loop_
    _atom_type_symbol
    _atom_type_description
    _atom_type_scat_dispersion_real
    _atom_type_scat_dispersion_imag
    _atom_type_scat_source
    'C' 'C' 0.0033 0.0016
                         'International Tables Vol C Tables 4.2.6.8 and 6.1.1.4'
    'H' 'H' 0.0000 0.0000
                         'International Tables Vol C Tables 4.2.6.8 and 6.1.1.4'
    'Cd' 'Cd' -0.8075 1.2024
                         'International Tables Vol C Tables 4.2.6.8 and 6.1.1.4'
    'N' 'N' 0.0061 0.0033
                         'International Tables Vol C Tables 4.2.6.8 and 6.1.1.4'
    'O' 'O' 0.0106 0.0060
                         'International Tables Vol C Tables 4.2.6.8 and 6.1.1.4'
_computing_data_collection     'SMART (Bruker, 2007)'
_computing_cell_refinement     'SAINT (Bruker, 2007)'
_computing_data_reduction     'SAINT (Bruker, 2007)'
_computing_structure_solution     'SHELXS97 (Sheldrick, 2008)'
_computing_structure_refinement     'SHELXL97 (Sheldrick, 2008)'
_computing_molecular_graphics     'SHELXTL (Sheldrick, 2008)'
_computing_publication_material
                             'SHELXTL (Sheldrick, 2008) and PLATON (Spek, 2009)'
loop_
    _atom_site_type_symbol
    _atom_site_label
    _atom_site_fract_x
    _atom_site_fract_y
    _atom_site_fract_z
    _atom_site_U_iso_or_equiv
    _atom_site_adp_type
    _atom_site_calc_flag
    _atom_site_refinement_flags
    _atom_site_occupancy
    _atom_site_disorder_assembly
    _atom_site_disorder_group
    Cd Cd1 0.648118(18) 0.537570(13) 0.499232(12) 0.03367(7) Uani d . 1 . .
    O O1 0.64852(18) 0.68046(12) 0.45742(12) 0.0398(5) Uani d . 1 . .
    O O2 0.65340(19) 0.67592(12) 0.57928(12) 0.0462(5) Uani d . 1 . .
    O O3 0.56800(17) 0.45469(13) 0.57326(11) 0.0410(5) Uani d . 1 . .
    O O4 0.51162(19) 0.46283(14) 0.67285(12) 0.0490(5) Uani d . 1 . .
    O O5 0.5108(2) 1.04569(13) 0.70518(13) 0.0550(6) Uani d . 1 . .
    H H5B 0.5048 1.0182 0.7421 0.082 Uiso calc R 1 . .
    O O6 1.0184(2) 0.17488(14) 0.63847(15) 0.0648(7) Uani d . 1 . .
    H H6B 1.0940 0.1780 0.6711 0.097 Uiso calc R 1 . .
    N N1 0.7308(2) 0.42210(15) 0.45474(14) 0.0359(5) Uani d . 1 . .
    N N2 0.8635(2) 0.52345(14) 0.59125(13) 0.0332(5) Uani d . 1 . .
    C C1 0.6666(3) 0.3693(2) 0.39153(19) 0.0494(8) Uani d . 1 . .
    H H1A 0.5793 0.3778 0.3619 0.059 Uiso calc R 1 . .
    C C2 0.7228(3) 0.3020(2) 0.3672(2) 0.0591(9) Uani d . 1 . .
    H H2A 0.6736 0.2655 0.3234 0.071 Uiso calc R 1 . .
    C C3 0.8509(3) 0.2903(2) 0.4086(2) 0.0570(9) Uani d . 1 . .
    H H3A 0.8906 0.2469 0.3920 0.068 Uiso calc R 1 . .
    C C4 0.9226(3) 0.34400(19) 0.47602(18) 0.0410(7) Uani d . 1 . .
    C C5 1.0570(3) 0.3349(2) 0.5234(2) 0.0498(8) Uani d . 1 . .
    H H5A 1.1002 0.2935 0.5075 0.060 Uiso calc R 1 . .
    C C6 1.1222(3) 0.3842(2) 0.5897(2) 0.0486(8) Uani d . 1 . .
    H H6A 1.2097 0.3767 0.6191 0.058 Uiso calc R 1 . .
    C C7 1.0592(2) 0.44858(19) 0.61633(17) 0.0380(7) Uani d . 1 . .
    C C8 1.1219(3) 0.4995(2) 0.6869(2) 0.0549(9) Uani d . 1 . .
    H H8A 1.2089 0.4925 0.7190 0.066 Uiso calc R 1 . .
    C C9 1.0569(3) 0.5592(2) 0.7088(2) 0.0566(9) Uani d . 1 . .
    H H9A 1.0981 0.5926 0.7563 0.068 Uiso calc R 1 . .
    C C10 0.9269(3) 0.5697(2) 0.65892(18) 0.0433(7) Uani d . 1 . .
    H H10A 0.8828 0.6113 0.6740 0.052 Uiso calc R 1 . .
    C C11 0.9278(2) 0.46242(17) 0.56963(16) 0.0307(6) Uani d . 1 . .
    C C12 0.8583(3) 0.40913(17) 0.49782(16) 0.0323(6) Uani d . 1 . .
    C C13 0.6536(2) 0.71904(18) 0.52027(18) 0.0363(7) Uani d . 1 . .
    C C14 0.6668(2) 0.81874(18) 0.52391(16) 0.0347(6) Uani d . 1 . .
    C C15 0.7268(3) 0.85596(19) 0.48148(17) 0.0386(7) Uani d . 1 . .
    H H15A 0.7517 0.8200 0.4498 0.046 Uiso calc R 1 . .
    C C16 0.7511(3) 0.94664(19) 0.48501(18) 0.0427(7) Uani d . 1 . .
    H H16A 0.7918 0.9704 0.4559 0.051 Uiso calc R 1 . .
    C C17 0.7152(3) 1.0001(2) 0.53121(17) 0.0423(7) Uani d . 1 . .
    H H17A 0.7340 1.0601 0.5347 0.051 Uiso calc R 1 . .
    C C18 0.6500(2) 0.96592(18) 0.57379(16) 0.0340(6) Uani d . 1 . .
    C C19 0.6096(3) 1.02198(19) 0.61936(17) 0.0404(7) Uani d . 1 . .
    H H19A 0.6262 1.0822 0.6213 0.048 Uiso calc R 1 . .
    C C20 0.5467(3) 0.98935(19) 0.66048(17) 0.0398(7) Uani d . 1 . .
    C C21 0.5185(3) 0.89926(19) 0.65634(18) 0.0442(7) Uani d . 1 . .
    H H21A 0.4743 0.8774 0.6840 0.053 Uiso calc R 1 . .
    C C22 0.5550(3) 0.84284(19) 0.61223(18) 0.0410(7) Uani d . 1 . .
    H H22A 0.5339 0.7833 0.6095 0.049 Uiso calc R 1 . .
    C C23 0.6245(2) 0.87360(17) 0.57055(16) 0.0335(6) Uani d . 1 . .
    C C24 0.5938(3) 0.44834(18) 0.64928(17) 0.0367(7) Uani d . 1 . .
    C C25 0.7267(3) 0.42322(18) 0.70921(16) 0.0347(6) Uani d . 1 . .
    C C26 0.7973(3) 0.35801(17) 0.69061(16) 0.0338(6) Uani d . 1 . .
    C C27 0.7474(3) 0.30337(18) 0.61980(18) 0.0424(7) Uani d . 1 . .
    H H27A 0.6619 0.3082 0.5827 0.051 Uiso calc R 1 . .
    C C28 0.8219(3) 0.24406(19) 0.60497(19) 0.0480(8) Uani d . 1 . .
    H H28A 0.7865 0.2093 0.5580 0.058 Uiso calc R 1 . .
    C C29 0.9512(3) 0.23452(19) 0.6594(2) 0.0472(8) Uani d . 1 . .
    C C30 1.0025(3) 0.28396(19) 0.72909(18) 0.0435(7) Uani d . 1 . .
    H H30A 1.0880 0.2771 0.7655 0.052 Uiso calc R 1 . .
    C C31 0.9281(3) 0.34535(18) 0.74713(17) 0.0365(7) Uani d . 1 . .
    C C32 0.9808(3) 0.3957(2) 0.81986(17) 0.0436(7) Uani d . 1 . .
    H H32A 1.0659 0.3879 0.8567 0.052 Uiso calc R 1 . .
    C C33 0.9095(3) 0.4554(2) 0.83720(17) 0.0464(8) Uani d . 1 . .
    H H33A 0.9455 0.4872 0.8859 0.056 Uiso calc R 1 . .
    C C34 0.7818(3) 0.4687(2) 0.78147(17) 0.0426(7) Uani d . 1 . .
    H H34A 0.7335 0.5093 0.7939 0.051 Uiso calc R 1 . .
    O O1W 0.5418(2) 0.73556(15) 0.79947(13) 0.0609(6) Uani d . 1 . .
    H H1 0.5421 0.6825 0.8149 0.073 Uiso d R 1 . .
    H H2 0.5660 0.7580 0.8469 0.073 Uiso d R 1 . .
    O O2W 0.7302(2) 0.68503(16) 0.75316(14) 0.0703(7) Uani d . 1 . .
    H H3 0.6802 0.7035 0.7721 0.084 Uiso d R 1 . .
    H H4 0.7056 0.6987 0.7031 0.084 Uiso d R 1 . .
loop_
    _atom_site_aniso_label
    _atom_site_aniso_U_11
    _atom_site_aniso_U_22
    _atom_site_aniso_U_33
    _atom_site_aniso_U_12
    _atom_site_aniso_U_13
    _atom_site_aniso_U_23
    Cd1 0.02669(11) 0.03283(12) 0.04132(13) 0.00375(9) 0.01496(9) 0.00190(10)
    O1 0.0447(12) 0.0340(11) 0.0414(12) 0.0026(9) 0.0198(10) -0.0031(9)
    O2 0.0598(14) 0.0343(11) 0.0479(13) 0.0056(10) 0.0270(11) 0.0014(10)
    O3 0.0316(10) 0.0542(13) 0.0301(11) -0.0029(9) 0.0075(9) 0.0117(9)
    O4 0.0383(12) 0.0630(14) 0.0435(12) 0.0081(11) 0.0163(10) -0.0038(11)
    O5 0.0792(16) 0.0432(13) 0.0489(13) 0.0118(12) 0.0342(12) -0.0012(10)
    O6 0.0744(16) 0.0466(14) 0.0730(17) 0.0131(12) 0.0324(14) -0.0038(12)
    N1 0.0318(13) 0.0312(13) 0.0397(14) 0.0015(10) 0.0115(11) 0.0006(11)
    N2 0.0292(12) 0.0337(13) 0.0361(13) 0.0014(10) 0.0139(10) -0.0006(10)
    C1 0.0446(18) 0.0463(19) 0.0471(19) -0.0024(15) 0.0114(16) -0.0044(16)
    C2 0.067(2) 0.046(2) 0.056(2) -0.0020(18) 0.0203(19) -0.0174(17)
    C3 0.069(2) 0.0444(19) 0.061(2) 0.0089(18) 0.033(2) -0.0127(17)
    C4 0.0452(18) 0.0364(16) 0.0466(18) 0.0077(14) 0.0252(15) 0.0014(14)
    C5 0.050(2) 0.0442(19) 0.066(2) 0.0179(16) 0.0366(18) 0.0073(17)
    C6 0.0339(17) 0.057(2) 0.058(2) 0.0144(15) 0.0232(16) 0.0130(17)
    C7 0.0286(15) 0.0434(17) 0.0413(17) 0.0048(13) 0.0150(13) 0.0091(14)
    C8 0.0307(16) 0.073(2) 0.048(2) 0.0028(16) 0.0065(15) -0.0003(18)
    C9 0.0446(19) 0.070(2) 0.0421(19) -0.0030(17) 0.0071(16) -0.0167(17)
    C10 0.0415(18) 0.0455(17) 0.0406(18) 0.0021(14) 0.0163(15) -0.0077(14)
    C11 0.0273(14) 0.0303(14) 0.0359(15) 0.0041(12) 0.0153(12) 0.0036(13)
    C12 0.0336(15) 0.0288(14) 0.0366(15) 0.0026(12) 0.0175(13) 0.0048(13)
    C13 0.0286(15) 0.0334(16) 0.0427(18) 0.0056(12) 0.0121(14) 0.0006(14)
    C14 0.0280(14) 0.0348(15) 0.0349(16) 0.0049(12) 0.0083(13) 0.0021(12)
    C15 0.0352(16) 0.0419(17) 0.0360(16) 0.0018(13) 0.0134(13) 0.0005(13)
    C16 0.0426(17) 0.0462(19) 0.0410(17) -0.0068(14) 0.0202(15) 0.0031(14)
    C17 0.0462(18) 0.0326(15) 0.0426(18) -0.0050(14) 0.0148(15) 0.0028(14)
    C18 0.0309(14) 0.0323(15) 0.0297(14) 0.0017(13) 0.0053(12) 0.0023(13)
    C19 0.0437(17) 0.0351(17) 0.0333(16) 0.0014(14) 0.0091(14) 0.0011(13)
    C20 0.0432(17) 0.0392(17) 0.0327(16) 0.0085(14) 0.0130(14) 0.0006(13)
    C21 0.0475(18) 0.0427(18) 0.0476(18) 0.0024(15) 0.0259(15) 0.0053(15)
    C22 0.0408(17) 0.0339(16) 0.0490(18) 0.0008(13) 0.0206(15) 0.0017(14)
    C23 0.0309(15) 0.0321(15) 0.0309(15) 0.0026(12) 0.0078(12) 0.0038(12)
    C24 0.0340(16) 0.0339(16) 0.0351(16) -0.0029(13) 0.0091(13) 0.0011(13)
    C25 0.0339(15) 0.0378(15) 0.0297(15) 0.0010(13) 0.0118(13) 0.0065(13)
    C26 0.0359(15) 0.0317(15) 0.0300(15) -0.0030(12) 0.0111(13) 0.0048(12)
    C27 0.0440(17) 0.0339(16) 0.0391(17) -0.0035(14) 0.0095(14) 0.0031(14)
    C28 0.062(2) 0.0311(16) 0.0436(18) -0.0045(15) 0.0170(17) -0.0027(14)
    C29 0.062(2) 0.0304(16) 0.055(2) 0.0074(15) 0.0315(18) 0.0066(15)
    C30 0.0400(17) 0.0386(17) 0.0448(19) 0.0066(14) 0.0124(15) 0.0089(15)
    C31 0.0370(16) 0.0338(16) 0.0342(16) 0.0014(13) 0.0119(13) 0.0077(13)
    C32 0.0370(16) 0.0505(19) 0.0340(16) 0.0031(15) 0.0076(14) 0.0050(14)
    C33 0.0462(18) 0.055(2) 0.0288(15) -0.0015(16) 0.0087(14) -0.0054(15)
    C34 0.0422(17) 0.0482(18) 0.0359(16) 0.0041(15) 0.0161(14) 0.0001(15)
    O1W 0.0763(16) 0.0583(15) 0.0430(13) -0.0083(13) 0.0220(12) -0.0003(11)
    O2W 0.0676(16) 0.0829(18) 0.0647(16) 0.0084(14) 0.0332(13) 0.0077(14)
_geom_special_details
;
All e.s.d.'s (except the e.s.d. in the dihedral angle between two l.s. planes)
are estimated using the full covariance matrix. The cell e.s.d.'s are taken
into account individually in the estimation of e.s.d.'s in distances, angles
and torsion angles; correlations between e.s.d.'s in cell parameters are only
used when they are defined by crystal symmetry. An approximate (isotropic)
treatment of cell e.s.d.'s is used for estimating e.s.d.'s involving l.s.
planes.
;
loop_
    _geom_bond_atom_site_label_1
    _geom_bond_atom_site_label_2
    _geom_bond_site_symmetry_2
    _geom_bond_distance
    _geom_bond_publ_flag
    Cd1 O3 3_666 2.2827(18) ?
    Cd1 O1 . 2.2945(18) ?
    Cd1 N1 . 2.314(2) ?
    Cd1 O3 . 2.3247(18) ?
    Cd1 N2 . 2.339(2) ?
    Cd1 O2 . 2.5370(19) ?
    Cd1 C13 . 2.771(3) ?
    Cd1 O4 3_666 2.846(2) ?
    Cd1 Cd1 3_666 3.6706(5) ?
    O1 C13 . 1.262(3) ?
    O2 C13 . 1.258(3) ?
    O3 C24 . 1.282(3) ?
    O3 Cd1 3_666 2.2827(18) ?
    O4 C24 . 1.238(3) ?
    O4 Cd1 3_666 2.846(2) ?
    O5 C20 . 1.369(3) ?
    O5 H5B . 0.8200 ?
    O6 C29 . 1.360(3) ?
    O6 H6B . 0.8200 ?
    N1 C1 . 1.326(4) ?
    N1 C12 . 1.360(3) ?
    N2 C10 . 1.322(3) ?
    N2 C11 . 1.358(3) ?
    C1 C2 . 1.389(4) ?
    C1 H1A . 0.9300 ?
    C2 C3 . 1.361(4) ?
    C2 H2A . 0.9300 ?
    C3 C4 . 1.399(4) ?
    C3 H3A . 0.9300 ?
    C4 C12 . 1.402(4) ?
    C4 C5 . 1.428(4) ?
    C5 C6 . 1.334(4) ?
    C5 H5A . 0.9300 ?
    C6 C7 . 1.432(4) ?
    C6 H6A . 0.9300 ?
    C7 C8 . 1.394(4) ?
    C7 C11 . 1.406(4) ?
    C8 C9 . 1.353(4) ?
    C8 H8A . 0.9300 ?
    C9 C10 . 1.395(4) ?
    C9 H9A . 0.9300 ?
    C10 H10A . 0.9300 ?
    C11 C12 . 1.441(4) ?
    C13 C14 . 1.516(4) ?
    C14 C15 . 1.377(4) ?
    C14 C23 . 1.426(4) ?
    C15 C16 . 1.398(4) ?
    C15 H15A . 0.9300 ?
    C16 C17 . 1.363(4) ?
    C16 H16A . 0.9300 ?
    C17 C18 . 1.408(4) ?
    C17 H17A . 0.9300 ?
    C18 C19 . 1.409(4) ?
    C18 C23 . 1.425(4) ?
    C19 C20 . 1.357(4) ?
    C19 H19A . 0.9300 ?
    C20 C21 . 1.398(4) ?
    C21 C22 . 1.366(4) ?
    C21 H21A . 0.9300 ?
    C22 C23 . 1.418(4) ?
    C22 H22A . 0.9300 ?
    C24 C25 . 1.501(4) ?
    C25 C34 . 1.366(4) ?
    C25 C26 . 1.424(4) ?
    C26 C27 . 1.420(4) ?
    C26 C31 . 1.431(4) ?
    C27 C28 . 1.362(4) ?
    C27 H27A . 0.9300 ?
    C28 C29 . 1.403(4) ?
    C28 H28A . 0.9300 ?
    C29 C30 . 1.362(4) ?
    C30 C31 . 1.411(4) ?
    C30 H30A . 0.9300 ?
    C31 C32 . 1.410(4) ?
    C32 C33 . 1.360(4) ?
    C32 H32A . 0.9300 ?
    C33 C34 . 1.402(4) ?
    C33 H33A . 0.9300 ?
    C34 H34A . 0.9300 ?
    O1W H1 . 0.8500 ?
    O1W H2 . 0.8500 ?
    O2W H3 . 0.8499 ?
    O2W H4 . 0.8502 ?
loop_
    _geom_angle_atom_site_label_1
    _geom_angle_atom_site_label_2
    _geom_angle_atom_site_label_3
    _geom_angle_site_symmetry_1
    _geom_angle_site_symmetry_3
    _geom_angle
    _geom_angle_publ_flag
    O3 Cd1 O1 3_666 . 85.73(7) ?
    O3 Cd1 N1 3_666 . 111.57(8) ?
    O1 Cd1 N1 . . 122.24(7) ?
    O3 Cd1 O3 3_666 . 74.38(7) ?
    O1 Cd1 O3 . . 139.69(7) ?
    N1 Cd1 O3 . . 97.80(8) ?
    O3 Cd1 N2 3_666 . 170.86(7) ?
    O1 Cd1 N2 . . 99.36(7) ?
    N1 Cd1 N2 . . 72.17(8) ?
    O3 Cd1 N2 . . 97.04(7) ?
    O3 Cd1 O2 3_666 . 91.52(7) ?
    O1 Cd1 O2 . . 53.75(7) ?
    N1 Cd1 O2 . . 156.67(7) ?
    O3 Cd1 O2 . . 91.47(7) ?
    N2 Cd1 O2 . . 85.51(7) ?
    O3 Cd1 C13 3_666 . 88.87(7) ?
    O1 Cd1 C13 . . 26.80(7) ?
    N1 Cd1 C13 . . 144.11(8) ?
    O3 Cd1 C13 . . 116.46(8) ?
    N2 Cd1 C13 . . 92.32(8) ?
    O2 Cd1 C13 . . 26.95(7) ?
    O3 Cd1 O4 3_666 3_666 49.13(6) ?
    O1 Cd1 O4 . 3_666 74.60(6) ?
    N1 Cd1 O4 . 3_666 77.68(7) ?
    O3 Cd1 O4 . 3_666 113.50(6) ?
    N2 Cd1 O4 . 3_666 139.51(7) ?
    O2 Cd1 O4 . 3_666 118.02(6) ?
    C13 Cd1 O4 . 3_666 96.75(7) ?
    O3 Cd1 Cd1 3_666 3_666 37.58(5) ?
    O1 Cd1 Cd1 . 3_666 115.89(5) ?
    N1 Cd1 Cd1 . 3_666 108.34(6) ?
    O3 Cd1 Cd1 . 3_666 36.79(4) ?
    N2 Cd1 Cd1 . 3_666 133.75(5) ?
    O2 Cd1 Cd1 . 3_666 91.87(5) ?
    C13 Cd1 Cd1 . 3_666 105.66(6) ?
    O4 Cd1 Cd1 3_666 3_666 81.11(4) ?
    C13 O1 Cd1 . . 98.15(17) ?
    C13 O2 Cd1 . . 86.96(16) ?
    C24 O3 Cd1 . 3_666 107.21(16) ?
    C24 O3 Cd1 . . 134.76(17) ?
    Cd1 O3 Cd1 3_666 . 105.62(7) ?
    C24 O4 Cd1 . 3_666 81.45(16) ?
    C20 O5 H5B . . 109.5 ?
    C29 O6 H6B . . 109.5 ?
    C1 N1 C12 . . 117.9(2) ?
    C1 N1 Cd1 . . 126.5(2) ?
    C12 N1 Cd1 . . 115.64(17) ?
    C10 N2 C11 . . 118.4(2) ?
    C10 N2 Cd1 . . 126.87(19) ?
    C11 N2 Cd1 . . 114.69(16) ?
    N1 C1 C2 . . 123.5(3) ?
    N1 C1 H1A . . 118.3 ?
    C2 C1 H1A . . 118.3 ?
    C3 C2 C1 . . 119.0(3) ?
    C3 C2 H2A . . 120.5 ?
    C1 C2 H2A . . 120.5 ?
    C2 C3 C4 . . 119.6(3) ?
    C2 C3 H3A . . 120.2 ?
    C4 C3 H3A . . 120.2 ?
    C3 C4 C12 . . 117.9(3) ?
    C3 C4 C5 . . 123.0(3) ?
    C12 C4 C5 . . 119.1(3) ?
    C6 C5 C4 . . 121.9(3) ?
    C6 C5 H5A . . 119.1 ?
    C4 C5 H5A . . 119.1 ?
    C5 C6 C7 . . 120.8(3) ?
    C5 C6 H6A . . 119.6 ?
    C7 C6 H6A . . 119.6 ?
    C8 C7 C11 . . 117.5(3) ?
    C8 C7 C6 . . 123.2(3) ?
    C11 C7 C6 . . 119.3(3) ?
    C9 C8 C7 . . 120.4(3) ?
    C9 C8 H8A . . 119.8 ?
    C7 C8 H8A . . 119.8 ?
    C8 C9 C10 . . 118.8(3) ?
    C8 C9 H9A . . 120.6 ?
    C10 C9 H9A . . 120.6 ?
    N2 C10 C9 . . 123.1(3) ?
    N2 C10 H10A . . 118.5 ?
    C9 C10 H10A . . 118.5 ?
    N2 C11 C7 . . 121.9(2) ?
    N2 C11 C12 . . 118.7(2) ?
    C7 C11 C12 . . 119.4(2) ?
    N1 C12 C4 . . 122.1(3) ?
    N1 C12 C11 . . 118.4(2) ?
    C4 C12 C11 . . 119.5(2) ?
    O2 C13 O1 . . 121.1(3) ?
    O2 C13 C14 . . 121.2(3) ?
    O1 C13 C14 . . 117.6(3) ?
    O2 C13 Cd1 . . 66.08(15) ?
    O1 C13 Cd1 . . 55.04(14) ?
    C14 C13 Cd1 . . 171.5(2) ?
    C15 C14 C23 . . 119.8(3) ?
    C15 C14 C13 . . 116.8(3) ?
    C23 C14 C13 . . 123.4(3) ?
    C14 C15 C16 . . 121.4(3) ?
    C14 C15 H15A . . 119.3 ?
    C16 C15 H15A . . 119.3 ?
    C17 C16 C15 . . 119.9(3) ?
    C17 C16 H16A . . 120.0 ?
    C15 C16 H16A . . 120.0 ?
    C16 C17 C18 . . 121.0(3) ?
    C16 C17 H17A . . 119.5 ?
    C18 C17 H17A . . 119.5 ?
    C17 C18 C19 . . 120.7(3) ?
    C17 C18 C23 . . 119.6(3) ?
    C19 C18 C23 . . 119.7(3) ?
    C20 C19 C18 . . 120.9(3) ?
    C20 C19 H19A . . 119.5 ?
    C18 C19 H19A . . 119.5 ?
    C19 C20 O5 . . 119.2(3) ?
    C19 C20 C21 . . 120.0(3) ?
    O5 C20 C21 . . 120.8(3) ?
    C22 C21 C20 . . 120.9(3) ?
    C22 C21 H21A . . 119.5 ?
    C20 C21 H21A . . 119.5 ?
    C21 C22 C23 . . 121.0(3) ?
    C21 C22 H22A . . 119.5 ?
    C23 C22 H22A . . 119.5 ?
    C22 C23 C18 . . 117.4(3) ?
    C22 C23 C14 . . 124.3(3) ?
    C18 C23 C14 . . 118.3(3) ?
    O4 C24 O3 . . 121.0(3) ?
    O4 C24 C25 . . 120.7(3) ?
    O3 C24 C25 . . 118.3(2) ?
    C34 C25 C26 . . 120.2(3) ?
    C34 C25 C24 . . 117.8(3) ?
    C26 C25 C24 . . 122.0(2) ?
    C27 C26 C25 . . 124.9(3) ?
    C27 C26 C31 . . 116.8(3) ?
    C25 C26 C31 . . 118.3(2) ?
    C28 C27 C26 . . 121.5(3) ?
    C28 C27 H27A . . 119.2 ?
    C26 C27 H27A . . 119.2 ?
    C27 C28 C29 . . 121.1(3) ?
    C27 C28 H28A . . 119.4 ?
    C29 C28 H28A . . 119.4 ?
    O6 C29 C30 . . 123.7(3) ?
    O6 C29 C28 . . 116.8(3) ?
    C30 C29 C28 . . 119.5(3) ?
    C29 C30 C31 . . 121.1(3) ?
    C29 C30 H30A . . 119.4 ?
    C31 C30 H30A . . 119.4 ?
    C32 C31 C30 . . 121.1(3) ?
    C32 C31 C26 . . 119.0(3) ?
    C30 C31 C26 . . 119.9(3) ?
    C33 C32 C31 . . 121.3(3) ?
    C33 C32 H32A . . 119.4 ?
    C31 C32 H32A . . 119.4 ?
    C32 C33 C34 . . 119.9(3) ?
    C32 C33 H33A . . 120.1 ?
    C34 C33 H33A . . 120.1 ?
    C25 C34 C33 . . 121.3(3) ?
    C25 C34 H34A . . 119.3 ?
    C33 C34 H34A . . 119.3 ?
    H1 O1W H2 . . 95.3 ?
    H3 O2W H4 . . 112.8 ?
loop_
    _geom_torsion_atom_site_label_1
    _geom_torsion_atom_site_label_2
    _geom_torsion_atom_site_label_3
    _geom_torsion_atom_site_label_4
    _geom_torsion_site_symmetry_1
    _geom_torsion_site_symmetry_2
    _geom_torsion_site_symmetry_3
    _geom_torsion_site_symmetry_4
    _geom_torsion
    _geom_torsion_publ_flag
    O3 Cd1 O1 C13 3_666 . . . 95.96(16) ?
    N1 Cd1 O1 C13 . . . . -151.16(15) ?
    O3 Cd1 O1 C13 . . . . 36.3(2) ?
    N2 Cd1 O1 C13 . . . . -76.40(17) ?
    O2 Cd1 O1 C13 . . . . 0.94(15) ?
    O4 Cd1 O1 C13 3_666 . . . 144.66(17) ?
    Cd1 Cd1 O1 C13 3_666 . . . 72.82(16) ?
    O3 Cd1 O2 C13 3_666 . . . -84.52(16) ?
    O1 Cd1 O2 C13 . . . . -0.94(15) ?
    N1 Cd1 O2 C13 . . . . 87.3(2) ?
    O3 Cd1 O2 C13 . . . . -158.93(16) ?
    N2 Cd1 O2 C13 . . . . 104.13(16) ?
    O4 Cd1 O2 C13 3_666 . . . -41.20(17) ?
    Cd1 Cd1 O2 C13 3_666 . . . -122.12(15) ?
    O3 Cd1 O3 C24 3_666 . . . -135.2(3) ?
    O1 Cd1 O3 C24 . . . . -71.9(3) ?
    N1 Cd1 O3 C24 . . . . 114.5(3) ?
    N2 Cd1 O3 C24 . . . . 41.6(3) ?
    O2 Cd1 O3 C24 . . . . -44.1(3) ?
    C13 Cd1 O3 C24 . . . . -54.6(3) ?
    O4 Cd1 O3 C24 3_666 . . . -165.6(2) ?
    Cd1 Cd1 O3 C24 3_666 . . . -135.2(3) ?
    O3 Cd1 O3 Cd1 3_666 . . 3_666 0.0 ?
    O1 Cd1 O3 Cd1 . . . 3_666 63.32(13) ?
    N1 Cd1 O3 Cd1 . . . 3_666 -110.30(9) ?
    N2 Cd1 O3 Cd1 . . . 3_666 176.82(8) ?
    O2 Cd1 O3 Cd1 . . . 3_666 91.16(8) ?
    C13 Cd1 O3 Cd1 . . . 3_666 80.68(9) ?
    O4 Cd1 O3 Cd1 3_666 . . 3_666 -30.40(10) ?
    O3 Cd1 N1 C1 3_666 . . . 4.9(3) ?
    O1 Cd1 N1 C1 . . . . -94.0(2) ?
    O3 Cd1 N1 C1 . . . . 81.1(2) ?
    N2 Cd1 N1 C1 . . . . 176.0(3) ?
    O2 Cd1 N1 C1 . . . . -166.4(2) ?
    C13 Cd1 N1 C1 . . . . -115.8(2) ?
    O4 Cd1 N1 C1 3_666 . . . -31.4(2) ?
    Cd1 Cd1 N1 C1 3_666 . . . 44.8(2) ?
    O3 Cd1 N1 C12 3_666 . . . -176.18(17) ?
    O1 Cd1 N1 C12 . . . . 84.91(19) ?
    O3 Cd1 N1 C12 . . . . -99.96(18) ?
    N2 Cd1 N1 C12 . . . . -5.04(18) ?
    O2 Cd1 N1 C12 . . . . 12.6(3) ?
    C13 Cd1 N1 C12 . . . . 63.1(2) ?
    O4 Cd1 N1 C12 3_666 . . . 147.59(19) ?
    Cd1 Cd1 N1 C12 3_666 . . . -136.24(17) ?
    O1 Cd1 N2 C10 . . . . 61.9(2) ?
    N1 Cd1 N2 C10 . . . . -177.1(2) ?
    O2 Cd1 N2 C10 . . . . 9.8(2) ?
    C13 Cd1 N2 C10 . . . . 35.9(2) ?
    O4 Cd1 N2 C10 3_666 . . . 139.1(2) ?
    Cd1 Cd1 N2 C10 3_666 . . . -78.5(2) ?
    O1 Cd1 N2 C11 . . . . -116.08(18) ?
    N1 Cd1 N2 C11 . . . . 4.91(17) ?
    O2 Cd1 N2 C11 . . . . -168.20(18) ?
    C13 Cd1 N2 C11 . . . . -142.10(18) ?
    O4 Cd1 N2 C11 3_666 . . . -38.9(2) ?
    Cd1 Cd1 N2 C11 3_666 . . . 103.51(17) ?
    C12 N1 C1 C2 . . . . -0.1(4) ?
    Cd1 N1 C1 C2 . . . . 178.8(2) ?
    N1 C1 C2 C3 . . . . -1.8(5) ?
    C1 C2 C3 C4 . . . . 2.1(5) ?
    C2 C3 C4 C12 . . . . -0.7(5) ?
    C2 C3 C4 C5 . . . . 178.9(3) ?
    C3 C4 C5 C6 . . . . -176.8(3) ?
    C12 C4 C5 C6 . . . . 2.8(5) ?
    C4 C5 C6 C7 . . . . 0.2(5) ?
    C5 C6 C7 C8 . . . . 177.5(3) ?
    C5 C6 C7 C11 . . . . -2.8(4) ?
    C11 C7 C8 C9 . . . . 0.5(5) ?
    C6 C7 C8 C9 . . . . -179.9(3) ?
    C7 C8 C9 C10 . . . . -1.1(5) ?
    C11 N2 C10 C9 . . . . 0.4(4) ?
    Cd1 N2 C10 C9 . . . . -177.5(2) ?
    C8 C9 C10 N2 . . . . 0.7(5) ?
    C10 N2 C11 C7 . . . . -1.0(4) ?
    Cd1 N2 C11 C7 . . . . 177.1(2) ?
    C10 N2 C11 C12 . . . . 177.4(2) ?
    Cd1 N2 C11 C12 . . . . -4.4(3) ?
    C8 C7 C11 N2 . . . . 0.6(4) ?
    C6 C7 C11 N2 . . . . -179.0(3) ?
    C8 C7 C11 C12 . . . . -177.9(3) ?
    C6 C7 C11 C12 . . . . 2.5(4) ?
    C1 N1 C12 C4 . . . . 1.7(4) ?
    Cd1 N1 C12 C4 . . . . -177.4(2) ?
    C1 N1 C12 C11 . . . . -176.2(2) ?
    Cd1 N1 C12 C11 . . . . 4.7(3) ?
    C3 C4 C12 N1 . . . . -1.3(4) ?
    C5 C4 C12 N1 . . . . 179.1(3) ?
    C3 C4 C12 C11 . . . . 176.6(3) ?
    C5 C4 C12 C11 . . . . -3.0(4) ?
    N2 C11 C12 N1 . . . . -0.2(4) ?
    C7 C11 C12 N1 . . . . 178.4(2) ?
    N2 C11 C12 C4 . . . . -178.1(2) ?
    C7 C11 C12 C4 . . . . 0.4(4) ?
    Cd1 O2 C13 O1 . . . . 1.6(3) ?
    Cd1 O2 C13 C14 . . . . -175.2(2) ?
    Cd1 O1 C13 O2 . . . . -1.8(3) ?
    Cd1 O1 C13 C14 . . . . 175.09(19) ?
    O3 Cd1 C13 O2 3_666 . . . 95.57(16) ?
    O1 Cd1 C13 O2 . . . . 178.3(3) ?
    N1 Cd1 C13 O2 . . . . -137.55(16) ?
    O3 Cd1 C13 O2 . . . . 23.67(17) ?
    N2 Cd1 C13 O2 . . . . -75.37(16) ?
    O4 Cd1 C13 O2 3_666 . . . 144.16(15) ?
    Cd1 Cd1 C13 O2 3_666 . . . 61.53(16) ?
    O3 Cd1 C13 O1 3_666 . . . -82.76(16) ?
    N1 Cd1 C13 O1 . . . . 44.1(2) ?
    O3 Cd1 C13 O1 . . . . -154.66(15) ?
    N2 Cd1 C13 O1 . . . . 106.30(16) ?
    O2 Cd1 C13 O1 . . . . -178.3(3) ?
    O4 Cd1 C13 O1 3_666 . . . -34.17(16) ?
    Cd1 Cd1 C13 O1 3_666 . . . -116.79(15) ?
    O2 C13 C14 C15 . . . . 148.9(3) ?
    O1 C13 C14 C15 . . . . -28.0(4) ?
    O2 C13 C14 C23 . . . . -28.9(4) ?
    O1 C13 C14 C23 . . . . 154.2(3) ?
    C23 C14 C15 C16 . . . . 2.0(4) ?
    C13 C14 C15 C16 . . . . -175.9(3) ?
    C14 C15 C16 C17 . . . . 0.0(4) ?
    C15 C16 C17 C18 . . . . -2.0(4) ?
    C16 C17 C18 C19 . . . . -178.0(3) ?
    C16 C17 C18 C23 . . . . 1.9(4) ?
    C17 C18 C19 C20 . . . . 180.0(3) ?
    C23 C18 C19 C20 . . . . 0.1(4) ?
    C18 C19 C20 O5 . . . . 178.9(2) ?
    C18 C19 C20 C21 . . . . -1.6(4) ?
    C19 C20 C21 C22 . . . . 0.9(4) ?
    O5 C20 C21 C22 . . . . -179.6(3) ?
    C20 C21 C22 C23 . . . . 1.2(4) ?
    C21 C22 C23 C18 . . . . -2.5(4) ?
    C21 C22 C23 C14 . . . . 179.5(3) ?
    C17 C18 C23 C22 . . . . -178.0(3) ?
    C19 C18 C23 C22 . . . . 1.9(4) ?
    C17 C18 C23 C14 . . . . 0.2(4) ?
    C19 C18 C23 C14 . . . . -180.0(2) ?
    C15 C14 C23 C22 . . . . 176.0(3) ?
    C13 C14 C23 C22 . . . . -6.3(4) ?
    C15 C14 C23 C18 . . . . -2.1(4) ?
    C13 C14 C23 C18 . . . . 175.7(2) ?
    Cd1 O4 C24 O3 3_666 . . . 9.9(2) ?
    Cd1 O4 C24 C25 3_666 . . . -170.3(3) ?
    Cd1 O3 C24 O4 3_666 . . . -12.9(3) ?
    Cd1 O3 C24 O4 . . . . 121.9(3) ?
    Cd1 O3 C24 C25 3_666 . . . 167.38(19) ?
    Cd1 O3 C24 C25 . . . . -57.8(4) ?
    O4 C24 C25 C34 . . . . -43.3(4) ?
    O3 C24 C25 C34 . . . . 136.4(3) ?
    O4 C24 C25 C26 . . . . 140.3(3) ?
    O3 C24 C25 C26 . . . . -40.0(4) ?
    C34 C25 C26 C27 . . . . 176.1(3) ?
    C24 C25 C26 C27 . . . . -7.6(4) ?
    C34 C25 C26 C31 . . . . -3.4(4) ?
    C24 C25 C26 C31 . . . . 172.8(2) ?
    C25 C26 C27 C28 . . . . 178.1(3) ?
    C31 C26 C27 C28 . . . . -2.4(4) ?
    C26 C27 C28 C29 . . . . 0.1(4) ?
    C27 C28 C29 O6 . . . . -178.7(3) ?
    C27 C28 C29 C30 . . . . 1.5(5) ?
    O6 C29 C30 C31 . . . . 179.5(3) ?
    C28 C29 C30 C31 . . . . -0.7(4) ?
    C29 C30 C31 C32 . . . . 179.1(3) ?
    C29 C30 C31 C26 . . . . -1.6(4) ?
    C27 C26 C31 C32 . . . . -177.7(2) ?
    C25 C26 C31 C32 . . . . 1.9(4) ?
    C27 C26 C31 C30 . . . . 3.1(4) ?
    C25 C26 C31 C30 . . . . -177.3(2) ?
    C30 C31 C32 C33 . . . . 179.6(3) ?
    C26 C31 C32 C33 . . . . 0.3(4) ?
    C31 C32 C33 C34 . . . . -1.1(5) ?
    C26 C25 C34 C33 . . . . 2.7(4) ?
    C24 C25 C34 C33 . . . . -173.7(3) ?
    C32 C33 C34 C25 . . . . -0.4(5) ?
loop_
    _geom_hbond_atom_site_label_D
    _geom_hbond_atom_site_label_H
    _geom_hbond_atom_site_label_A
    _geom_hbond_site_symmetry_A
    _geom_hbond_distance_DH
    _geom_hbond_distance_HA
    _geom_hbond_distance_DA
    _geom_hbond_angle_DHA
    _geom_hbond_publ_flag
    O1W H1 O5 2_646 0.8500 2.1500 2.934(3) 154.00 yes
    O1W H2 O1 4_576 0.8500 2.0300 2.872(3) 170.00 yes
    O2W H3 O1W . 0.8500 1.9600 2.801(4) 170.00 yes
    O2W H4 O2 . 0.8500 2.0800 2.883(3) 156.00 yes
    O5 H5B O4 2_656 0.8200 1.8400 2.664(3) 176.00 yes
    O6 H6B O2W 2_746 0.8200 1.9100 2.728(4) 180.00 yes
data_global
_journal_date_recd_electronic     2009-10-20
_journal_date_accepted     2009-10-21
_journal_name_full     'Acta Crystallographica, Section E'
_journal_year     2009
_journal_volume     65
_journal_issue     11
_journal_page_first     m1432
_journal_page_last     m1433
_journal_paper_category     QM
_journal_coeditor_code     BT5107
_publ_contact_author_name     'chun-sen Liu'
_publ_contact_author_address
; ?
;
_publ_contact_author_email     chunsenliu@zzuli.edu.cn
_publ_contact_author_fax     ?
_publ_contact_author_phone     ?
_publ_section_title
;\
Bis(\m-6-hydroxynaphthalene-1-carboxylato)bis[(6-hydroxynaphthalene-\
1-carboxylato)(1,10-phenanthroline)cadmium(II)] tetrahydrate
;
loop_
    _publ_author_name
    _publ_author_footnote
    _publ_author_address
    'Liu, Chun-Sen' .
;
Zhengzhou University of Light Industry,
Henan Provincial Key Laboratory of Surface & Interface Science,
Henan, Zhengzhou 450002
People's Republic of China
;
    'Hu, Min' .
;
Zhengzhou University of Light Industry,
Henan Provincial Key Laboratory of Surface & Interface Science,
Henan, Zhengzhou 450002
People's Republic of China
;
    'Guo, Liang-Qi' .
;
Zhengzhou University of Light Industry,
Henan Provincial Key Laboratory of Surface & Interface Science,
Henan, Zhengzhou 450002
People's Republic of China
;
_publ_section_synopsis     .
