# Supplementary material for: Bis(μ-6-hydroxy­naphthalene-1-carboxyl­ato)bis­[(6-hydroxy­naphthalene-1-car­box­yl­ato)(1,10-phenanthroline)cadmium(II)] tetra­hydrate
Source: Acta Crystallogr Sect E Struct Rep Online. 2009 Oct 28;65(Pt 11):m1432–3. doi: 10.1107/S1600536809043475 (PMC2971052; doi:10.1107/S1600536809043475)
Supplement: Supplementary file 2 [file e-65-m1432-Isup2.hkl]

# 
# h,k,l, Fc-squared, Fo-squared, sigma(Fo-squared) and status flag 
# 
data_I
_shelx_title ' A in P21/c' 
_shelx_refln_list_code          4 
_shelx_F_calc_maximum      303.44 
_exptl_crystal_F_000      1423.82 
_reflns_d_resolution_high  0.8407 
 
loop_ 
 _symmetry_equiv_pos_as_xyz 
 'x, y, z' 
 '-x, y+1/2, -z+1/2' 
 '-x, -y, -z' 
 'x, -y-1/2, z-1/2' 
 
_cell_length_a    11.7382 
_cell_length_b    15.1433 
_cell_length_c    18.2059 
_cell_angle_alpha  90.000 
_cell_angle_beta  116.430 
_cell_angle_gamma  90.000 
 
_shelx_F_squared_multiplier     1.000 
 
loop_ 
 _refln_index_h 
 _refln_index_k 
 _refln_index_l 
 _refln_F_squared_calc 
 _refln_F_squared_meas 
 _refln_F_squared_sigma 
 _refln_observed_status 
   2   0   0      276.01      282.26     18.24 o 
   3   0   0    44198.94    43408.18    729.85 o 
   4   0   0     7159.88     7157.88    110.56 o 
   5   0   0     5950.16     6372.71    107.60 o 
   6   0   0     4668.39     4320.21     80.79 o 
   7   0   0    13703.03    13453.09    249.65 o 
   8   0   0     2340.27     2166.63     93.42 o 
   9   0   0      678.59      734.72    125.30 o 
  10   0   0     8448.59     8399.79    219.53 o 
  11   0   0     2228.01     2367.20    121.53 o 
  12   0   0      178.71      168.56     87.26 o 
   1   1   0     2035.62     2188.12     33.61 o 
   2   1   0    35874.80    36748.78    302.17 o 
   3   1   0     3179.51     3181.60     43.85 o 
   4   1   0     2406.02     2410.76     41.23 o 
   5   1   0     2759.33     3033.51     51.13 o 
   6   1   0       85.95       84.41     13.33 o 
   7   1   0      399.33      386.38     40.92 o 
   8   1   0     2243.52     2445.06     70.90 o 
   9   1   0     1665.69     1704.46     65.34 o 
  10   1   0       18.83       -5.01     17.69 o 
  11   1   0      129.19      149.62     30.13 o 
  12   1   0      356.37      276.99     43.90 o 
   0   2   0    59075.76    54925.30    868.96 o 
   1   2   0    18279.93    18232.33    168.73 o 
   2   2   0      346.63      339.21     13.87 o 
   3   2   0      617.66      570.55     30.56 o 
   4   2   0    11853.96    11494.78    115.12 o 
   5   2   0      986.89     1149.87     32.29 o 
   6   2   0      475.11      390.15     23.08 o 
   7   2   0     7157.63     6994.09     97.98 o 
   8   2   0     1713.63     1761.45     61.87 o 
   9   2   0      167.15      101.19     22.14 o 
  10   2   0     1838.51     1803.00     70.72 o 
  11   2   0      280.16      258.05     42.90 o 
  12   2   0        1.29      -29.85     19.90 o 
   1   3   0     1662.52     1622.31     26.73 o 
   2   3   0      102.21      135.32     24.24 o 
   3   3   0        7.28       28.17      8.01 o 
   4   3   0     2535.53     2450.27     44.36 o 
   5   3   0    12620.08    12598.46    132.34 o 
   6   3   0     3211.00     3330.41     70.57 o 
   7   3   0       37.81       40.08     15.45 o 
   8   3   0     2090.69     2097.91     66.14 o 
   9   3   0     1988.93     1925.84     68.09 o 
  10   3   0       77.93       55.81     22.47 o 
  11   3   0      564.03      568.56     49.15 o 
  12   3   0      409.27      421.87     46.60 o 
   0   4   0    28566.25    28018.96    276.49 o 
   1   4   0     9301.62     9173.54     88.36 o 
   2   4   0       10.63       18.45      6.00 o 
   3   4   0      312.62      286.22     13.95 o 
   4   4   0     3249.04     3161.29     69.96 o 
   5   4   0       14.87       23.30     11.56 o 
   6   4   0     2361.69     2419.22     53.65 o 
   7   4   0     1876.70     1863.70     50.03 o 
   8   4   0      341.99      321.97     31.99 o 
   9   4   0      446.15      421.55     76.66 o 
  10   4   0     1332.57     1355.08     82.64 o 
  11   4   0      249.85      207.89     34.17 o 
  12   4   0       14.03       27.54     28.00 o 
   1   5   0      605.93      533.87     15.96 o 
   2   5   0     6732.33     6275.14     64.15 o 
   3   5   0       96.61       89.42      9.61 o 
   4   5   0     4415.71     4354.22     55.71 o 
   5   5   0    15481.76    15432.38    167.36 o 
   6   5   0     3657.68     3530.55     93.45 o 
   7   5   0      672.15      716.36     35.43 o 
   8   5   0     7698.30     7634.10    115.07 o 
   9   5   0     2460.39     2442.75    112.72 o 
  10   5   0        0.36        7.29     17.43 o 
  11   5   0     1506.46     1325.76     84.13 o 
  12   5   0      932.89      775.95     74.15 o 
   0   6   0     9123.56     9444.57    122.99 o 
   1   6   0     1016.05     1057.36     23.47 o 
   2   6   0     1112.05     1195.34     25.77 o 
   3   6   0     5048.60     5133.57     61.27 o 
   4   6   0     1634.49     1712.85     34.51 o 
   5   6   0       19.35       22.23     11.96 o 
   6   6   0      148.82      142.81     19.23 o 
   7   6   0      739.49      760.34     37.10 o 
   8   6   0        7.83      -18.42     13.80 o 
   9   6   0      369.70      342.46     45.16 o 
  10   6   0      114.23       88.29     36.86 o 
  11   6   0      117.68       71.17     31.11 o 
   1   7   0    21058.13    21312.59    178.94 o 
   2   7   0    15814.56    15850.21    135.54 o 
   3   7   0       33.43       64.36     10.50 o 
   4   7   0    12090.65    12296.92    117.93 o 
   5   7   0    19283.46    18555.62    216.45 o 
   6   7   0     5535.15     5464.02    122.27 o 
   7   7   0     2280.59     2293.33     70.34 o 
   8   7   0     2443.50     2535.55     77.02 o 
   9   7   0     5720.09     5486.56    147.01 o 
  10   7   0       62.93       28.39     32.25 o 
  11   7   0     1871.96     1971.13    103.29 o 
   0   8   0    10110.62    10017.30    138.98 o 
   1   8   0      498.92      474.53     27.71 o 
   2   8   0      469.91      523.05     22.49 o 
   3   8   0     7385.79     7543.59     84.18 o 
   4   8   0        4.83       19.12     10.41 o 
   5   8   0      314.03      326.14     31.40 o 
   6   8   0        1.45        1.71     17.20 o 
   7   8   0     1147.22     1132.54     54.60 o 
   8   8   0       24.08       19.87     20.37 o 
   9   8   0        2.89       48.96     30.59 o 
  10   8   0      853.62      749.47     68.35 o 
  11   8   0       38.26       44.18     34.17 o 
   1   9   0     4624.86     4723.09     69.13 o 
   2   9   0     6253.13     6297.90     75.70 o 
   3   9   0       29.79       24.81     12.41 o 
   4   9   0      735.87      713.78     60.45 o 
   5   9   0     4701.04     4663.48    115.55 o 
   6   9   0        9.10      -12.49     17.44 o 
   7   9   0      184.19      171.11     28.79 o 
   8   9   0      293.95      290.89     36.71 o 
   9   9   0     3894.20     3955.11    106.38 o 
  10   9   0      105.46       46.64     33.06 o 
   0  10   0    10575.28    10138.56    155.96 o 
   1  10   0     1745.27     1577.96     58.04 o 
   2  10   0      670.68      681.73     32.54 o 
   3  10   0     1760.85     1899.21     50.57 o 
   4  10   0     1843.83     1893.68     52.01 o 
   5  10   0       16.27       28.88     19.26 o 
   6  10   0       73.33       60.41     22.37 o 
   7  10   0     5966.21     6186.97    155.50 o 
   8  10   0      408.60      358.65     41.16 o 
   9  10   0       68.36       40.08     26.64 o 
  10  10   0      708.09      713.46     71.79 o 
   1  11   0     1663.06     1781.12     48.58 o 
   2  11   0      708.11      704.90     34.64 o 
   3  11   0      420.24      474.81     34.90 o 
   4  11   0      449.80      414.32     37.01 o 
   5  11   0     2601.59     2682.86     79.67 o 
   6  11   0      289.49      276.69     35.53 o 
   7  11   0        0.04       11.88     21.29 o 
   8  11   0      489.79      457.13     51.09 o 
   9  11   0      539.81      533.47     51.77 o 
   0  12   0     6059.65     6241.36    163.65 o 
   1  12   0     3329.75     3293.32     82.18 o 
   2  12   0      146.13      118.25     23.24 o 
   3  12   0     2726.64     2721.45     78.58 o 
   4  12   0     3084.11     3486.17     89.76 o 
   5  12   0       89.15       92.46     25.40 o 
   6  12   0     1603.44     1699.85     70.44 o 
   7  12   0     3775.02     3836.93    106.23 o 
   8  12   0      706.54      738.32     62.07 o 
   9  12   0      574.34      550.21     53.94 o 
   1  13   0      320.92      320.71     46.80 o 
   2  13   0      418.14      402.13     36.29 o 
   3  13   0      176.58      137.49     26.35 o 
   4  13   0        1.96        9.37     22.51 o 
   5  13   0       41.50       31.06     23.58 o 
   6  13   0       21.79       24.61     23.73 o 
   7  13   0      110.89       66.86     30.00 o 
   8  13   0      106.64       17.09     53.41 o 
   0  14   0     5855.76     5922.19    171.66 o 
   1  14   0     2066.35     1886.32     67.79 o 
   2  14   0       21.88        1.33     14.80 o 
   3  14   0     2528.72     2508.77    118.07 o 
   4  14   0     2735.77     2806.48    104.14 o 
   5  14   0       33.38        1.25     27.53 o 
   6  14   0     2699.83     2510.89    105.71 o 
   7  14   0     2980.00     3206.49    104.76 o 
   1  15   0     1042.97     1100.01     61.20 o 
   2  15   0      283.46      209.57     30.15 o 
   3  15   0        7.95      -15.55     21.01 o 
   4  15   0      840.86      820.95     67.07 o 
   5  15   0      615.74      642.40     65.36 o 
   6  15   0      298.65      205.63     45.95 o 
   0  16   0     1707.90     2042.05    109.58 o 
   1  16   0      155.56      189.96     30.00 o 
   2  16   0       83.73       60.45     22.55 o 
   3  16   0      368.38      351.22     48.57 o 
   4  16   0      858.32      882.73     71.97 o 
   5  16   0        6.79        4.21     31.38 o 
   1  17   0      925.65      944.60     60.82 o 
   2  17   0     1328.15     1431.95     71.15 o 
   3  17   0      102.00       87.86     53.43 o 
   4  17   0      237.43      273.02     47.71 o 
   0  18   0      231.06      203.79     66.91 o 
 -12   1   1       99.45       80.71     26.95 o 
 -11   1   1      535.99      529.05     47.15 o 
 -10   1   1     5501.90     5421.82    119.59 o 
  -9   1   1     2240.01     2250.51     71.49 o 
  -8   1   1      208.12      222.90     41.35 o 
  -7   1   1     6191.76     6247.95     88.39 o 
  -6   1   1     3764.37     3392.55     57.50 o 
  -5   1   1     3249.62     3538.06     54.77 o 
  -4   1   1    34591.03    34103.91    268.46 o 
  -3   1   1    21918.73    21837.31    180.29 o 
  -2   1   1     3683.49     3573.47     47.43 o 
   1   1   1      500.70      407.44     11.11 o 
   2   1   1      453.22      458.30     17.02 o 
   3   1   1     4784.56     4522.03     56.76 o 
   4   1   1    28665.96    28670.46    235.85 o 
   5   1   1       97.99       89.69     13.01 o 
   6   1   1     5489.77     5313.49     77.64 o 
   7   1   1     8640.75     8612.41    135.60 o 
   8   1   1      553.88      607.73     41.20 o 
   9   1   1      246.34      327.76     47.28 o 
  10   1   1     4223.75     4030.45    198.30 o 
  11   1   1      348.33      344.61     50.87 o 
  12   1   1      124.35       81.23     29.26 o 
 -12   2   1      379.07      224.87     35.93 o 
 -11   2   1      206.23      224.99     33.05 o 
 -10   2   1        3.32        2.44     16.92 o 
  -9   2   1      416.41      413.12     37.20 o 
  -8   2   1     2575.83     2583.34     71.18 o 
  -7   2   1      973.03      983.49     35.39 o 
  -6   2   1     5402.12     5498.74    101.70 o 
  -5   2   1    16400.82    15988.73    168.31 o 
  -4   2   1     2855.43     2761.93     47.26 o 
  -3   2   1     9393.47     9745.89    103.12 o 
  -2   2   1     4501.87     4765.77     50.97 o 
  -1   2   1     1166.23     1069.58     20.31 o 
   0   2   1     3147.02     3347.49     75.25 o 
   1   2   1     1450.49     1478.77     23.43 o 
   2   2   1      101.72      128.12     11.07 o 
   3   2   1      475.94      464.53     27.17 o 
   4   2   1     3810.08     3868.81     57.91 o 
   5   2   1     5776.11     5609.44     77.71 o 
   6   2   1     2565.91     2444.83     52.12 o 
   7   2   1       41.11       17.56     22.43 o 
   8   2   1     2076.71     2029.31     65.85 o 
   9   2   1      898.19      838.91     50.06 o 
  10   2   1      187.77      137.05     27.58 o 
  11   2   1       60.92       99.92     27.41 o 
  12   2   1      213.23      141.78     32.64 o 
 -12   3   1       68.99       45.65     23.84 o 
 -11   3   1      526.87      447.25     44.42 o 
 -10   3   1     1948.20     2014.89     91.46 o 
  -9   3   1      840.48      830.26     48.60 o 
  -8   3   1      620.95      601.28     51.62 o 
  -7   3   1     1080.24     1099.92     45.42 o 
  -6   3   1     3782.38     3804.08     65.02 o 
  -5   3   1     1785.80     1770.05     40.15 o 
  -4   3   1      926.88      761.73     34.11 o 
  -3   3   1     1430.15     1236.84     27.28 o 
  -2   3   1     2233.74     2378.79     35.52 o 
  -1   3   1     1633.95     1647.48     27.04 o 
   0   3   1     3577.53     3590.21     41.67 o 
   1   3   1     7404.60     7361.48     64.21 o 
   2   3   1     2570.46     2633.55     34.18 o 
   3   3   1     4159.55     4177.24     57.57 o 
   4   3   1     5558.51     5472.18     73.68 o 
   5   3   1        2.57       15.53     10.01 o 
   6   3   1     1578.23     1420.14     40.77 o 
   7   3   1     1407.81     1401.91     44.21 o 
   8   3   1      219.85      260.97     32.20 o 
   9   3   1      207.96      169.76     27.27 o 
  10   3   1     1035.51     1099.92    104.20 o 
  11   3   1      276.34      260.24     36.45 o 
  12   3   1        3.80      -13.73     21.02 o 
 -12   4   1      784.66      671.36     67.62 o 
 -11   4   1      436.21      501.97     46.52 o 
 -10   4   1       19.91       16.11     18.81 o 
  -9   4   1     1691.57     1693.62     70.18 o 
  -8   4   1     3041.30     3093.30     67.39 o 
  -7   4   1        7.73       25.17     13.13 o 
  -6   4   1     1757.57     1707.51     43.86 o 
  -5   4   1     5579.31     5361.03     92.83 o 
  -4   4   1     1577.59     1534.83     28.23 o 
  -3   4   1      164.46      152.81     13.32 o 
  -2   4   1      618.20      519.26     22.75 o 
  -1   4   1    10088.59     9998.87     94.16 o 
   0   4   1     7829.97     7955.76     69.58 o 
   1   4   1     2098.03     1917.08     29.30 o 
   2   4   1     4292.08     3897.18     46.07 o 
   3   4   1     1882.86     1759.95     46.80 o 
   4   4   1     6126.92     6307.31     82.48 o 
   5   4   1     6911.15     7093.05    107.28 o 
   6   4   1     1212.82     1262.59     40.19 o 
   7   4   1      890.50      826.99     37.24 o 
   8   4   1     2034.63     2005.36     66.34 o 
   9   4   1     1040.08     1086.42     56.63 o 
  10   4   1        0.60        4.41     22.34 o 
  11   4   1      318.67      331.79     41.04 o 
 -12   5   1      102.73       71.41     33.78 o 
 -11   5   1      384.12      403.84     52.66 o 
 -10   5   1      690.14      631.86     60.56 o 
  -9   5   1       25.14       12.35     19.66 o 
  -8   5   1     1354.18     1391.46     48.22 o 
  -7   5   1     2901.20     2799.80     61.91 o 
  -6   5   1     1973.76     1891.17     51.58 o 
  -5   5   1       15.38       14.30      9.29 o 
  -4   5   1     4009.91     3958.15     55.80 o 
  -3   5   1     5646.39     5617.53     61.01 o 
  -2   5   1        6.50        3.86      7.06 o 
  -1   5   1     3715.20     3575.80     50.19 o 
   0   5   1     4335.16     4364.15     48.52 o 
   1   5   1      825.01      891.67     22.96 o 
   2   5   1      311.77      281.03     14.07 o 
   3   5   1     1688.62     1659.98     31.52 o 
   4   5   1     3230.57     3153.85     66.07 o 
   5   5   1      264.30      307.28     27.95 o 
   6   5   1     1211.99     1253.96     41.19 o 
   7   5   1     2695.37     2597.91     61.84 o 
   8   5   1      222.06      182.15     37.24 o 
   9   5   1      229.63      195.85     35.66 o 
  10   5   1      727.81      711.56     52.34 o 
  11   5   1      134.63      118.59     35.94 o 
 -12   6   1      615.02      749.19     83.88 o 
 -11   6   1      883.23      830.70     75.34 o 
 -10   6   1      292.71      260.82     42.87 o 
  -9   6   1     1827.44     1685.61     82.89 o 
  -8   6   1     5193.11     5112.76     92.05 o 
  -7   6   1      929.97      940.31     41.34 o 
  -6   6   1     8132.28     7836.43    110.16 o 
  -5   6   1    22804.06    22898.86    186.29 o 
  -4   6   1     8972.47     8849.06     89.58 o 
  -3   6   1     1379.71     1400.34     28.31 o 
  -2   6   1    17103.15    16658.52    154.13 o 
  -1   6   1    14035.68    13873.62    115.63 o 
   0   6   1     1142.34     1094.79     27.61 o 
   1   6   1    10160.34     9623.28     89.81 o 
   2   6   1    16349.45    15759.20    132.78 o 
   3   6   1     4990.66     5109.36    103.10 o 
   4   6   1     5815.18     5661.79     68.87 o 
   5   6   1    14639.91    14196.14    154.00 o 
   6   6   1     4521.14     4377.93     78.11 o 
   7   6   1      378.78      377.24     29.24 o 
   8   6   1     4935.07     4972.23     99.16 o 
   9   6   1     3943.06     4072.26    167.86 o 
  10   6   1       90.77       87.70     31.96 o 
  11   6   1      630.51      776.91     71.90 o 
 -11   7   1      135.75      157.48     50.02 o 
 -10   7   1      220.49      174.56     41.63 o 
  -9   7   1      118.55      109.00     26.62 o 
  -8   7   1       46.60       57.23     21.67 o 
  -7   7   1     1295.07     1344.09     55.97 o 
  -6   7   1      341.18      355.58     32.71 o 
  -5   7   1       50.73       41.93     13.52 o 
  -4   7   1      195.28      202.42     14.60 o 
  -3   7   1      524.90      575.82     19.85 o 
  -2   7   1      223.28      310.05     19.98 o 
  -1   7   1     2743.22     2853.44     41.55 o 
   0   7   1     5189.62     5111.66     63.22 o 
   1   7   1      622.54      689.04     28.14 o 
   2   7   1     4844.79     5213.60     64.18 o 
   3   7   1     2143.62     2263.35     50.31 o 
   4   7   1       27.70        6.69      9.46 o 
   5   7   1        0.84       21.06     13.08 o 
   6   7   1      608.71      606.75     46.58 o 
   7   7   1       11.01       36.76     20.42 o 
   8   7   1        3.70       -7.73     17.48 o 
   9   7   1       42.90       13.35     22.17 o 
  10   7   1       60.70       44.99     28.52 o 
  11   7   1       80.75       61.30     43.35 o 
 -11   8   1      482.12      531.94     86.30 o 
 -10   8   1        2.04        3.56     26.48 o 
  -9   8   1     3320.83     3157.81    104.29 o 
  -8   8   1      115.36      112.01     26.42 o 
  -7   8   1      774.72      777.48     70.00 o 
  -6   8   1     4548.75     4575.18     97.31 o 
  -5   8   1    10171.15    10381.66    149.79 o 
  -4   8   1     3685.82     3559.27     64.79 o 
  -3   8   1     2044.35     2017.10     58.37 o 
  -2   8   1     5598.41     5228.55     76.63 o 
  -1   8   1     8980.70     8720.51    100.64 o 
   0   8   1      976.50     1031.54     26.80 o 
   1   8   1     5770.13     5614.17     68.36 o 
   2   8   1     6201.20     6053.59     73.33 o 
   3   8   1       12.30        5.96      9.27 o 
   4   8   1      825.70      660.54     50.79 o 
   5   8   1    10859.53    10580.57    131.45 o 
   6   8   1      230.39      217.71     29.01 o 
   7   8   1      385.50      386.18     38.38 o 
   8   8   1     4160.10     4343.59    104.80 o 
   9   8   1     2860.39     2976.39    110.74 o 
  10   8   1      205.66      127.67     37.07 o 
 -11   9   1      181.04      187.58     46.14 o 
 -10   9   1      361.50      327.01     67.25 o 
  -9   9   1        2.84       -4.04     21.61 o 
  -8   9   1      117.42      100.30     25.91 o 
  -7   9   1     1485.95     1441.10     62.35 o 
  -6   9   1      282.49      343.34     34.70 o 
  -5   9   1        3.96       -1.98     16.90 o 
  -4   9   1     1815.16     1824.15     48.61 o 
  -3   9   1     2715.88     2675.41     56.98 o 
  -2   9   1       25.56       56.39     13.31 o 
  -1   9   1     6316.85     6617.40     76.52 o 
   0   9   1     7084.94     7150.15     81.61 o 
   1   9   1       90.94       57.23     11.31 o 
   2   9   1      438.39      505.31     23.90 o 
   3   9   1     6061.81     6254.22    100.96 o 
   4   9   1     1009.86     1011.88     38.35 o 
   5   9   1        1.51       11.73     18.50 o 
   6   9   1       52.16       64.13     22.72 o 
   7   9   1     3420.37     3270.44    122.43 o 
   8   9   1       64.41       46.15     23.13 o 
   9   9   1       81.21       63.07     32.43 o 
  10   9   1      461.91      362.08     60.49 o 
 -10  10   1        9.60        2.20     29.65 o 
  -9  10   1      633.78      637.28     53.49 o 
  -8  10   1      571.41      573.07     47.74 o 
  -7  10   1       31.41        2.27     19.02 o 
  -6  10   1      209.69      239.32     31.55 o 
  -5  10   1     2903.84     2962.80    117.89 o 
  -4  10   1       54.70       49.34     15.87 o 
  -3  10   1        1.38       18.04     13.22 o 
  -2  10   1     1696.34     1575.11     44.74 o 
  -1  10   1     1339.40     1266.04     39.34 o 
   0  10   1      517.86      536.04     23.63 o 
   1  10   1     5451.80     5404.69    100.22 o 
   2  10   1      482.10      444.19     28.01 o 
   3  10   1      326.58      307.47     25.69 o 
   4  10   1     1485.78     1476.43     56.22 o 
   5  10   1     1527.25     1589.01     61.74 o 
   6  10   1      236.19      202.95     30.75 o 
   7  10   1      146.88      124.22     27.31 o 
   8  10   1      236.64      226.28     36.41 o 
   9  10   1     1375.67     1352.30     70.46 o 
  10  10   1       77.95       84.50     38.03 o 
 -10  11   1      707.27      702.91     71.29 o 
  -9  11   1     1324.17     1330.21     70.31 o 
  -8  11   1       31.02       -3.18     21.92 o 
  -7  11   1     1655.06     1746.11     72.04 o 
  -6  11   1     2892.43     2955.54     85.80 o 
  -5  11   1        0.64        2.65     17.81 o 
  -4  11   1      324.41      316.16     27.42 o 
  -3  11   1     2780.60     2896.80     64.75 o 
  -2  11   1       53.44       61.29     15.39 o 
  -1  11   1     1762.86     1719.78     47.62 o 
   0  11   1     4229.79     4184.21     98.01 o 
   1  11   1     1494.75     1443.38     52.77 o 
   2  11   1       39.36       13.37     13.50 o 
   3  11   1     4765.00     4967.84     87.18 o 
   4  11   1     4677.50     4913.27    131.19 o 
   5  11   1       45.53       -7.50     18.38 o 
   6  11   1      816.64      912.60     55.06 o 
   7  11   1     2335.98     2379.60     81.85 o 
   8  11   1      230.84      140.61     32.40 o 
   9  11   1      323.01      299.27     41.80 o 
  -9  12   1      102.32       84.33     31.97 o 
  -8  12   1        7.08       17.47     36.37 o 
  -7  12   1        2.99      -20.33     21.49 o 
  -6  12   1       10.08       34.81     21.20 o 
  -5  12   1      161.58      147.73     48.96 o 
  -4  12   1       88.79       75.15     22.55 o 
  -3  12   1      285.49      278.86     26.84 o 
  -2  12   1     2062.43     2136.12     57.09 o 
  -1  12   1     1352.18     1328.70     55.09 o 
   0  12   1       17.11       12.40     15.87 o 
   1  12   1      585.82      567.25     53.63 o 
   2  12   1      250.55      257.86     30.18 o 
   3  12   1        5.77        3.17     19.90 o 
   4  12   1       84.25      102.78     25.81 o 
   5  12   1      783.55      876.55     52.80 o 
   6  12   1      323.80      285.38     38.51 o 
   7  12   1      455.41      482.22     47.91 o 
   8  12   1       23.22        9.84     25.29 o 
   9  12   1      234.34      213.26     41.20 o 
  -8  13   1       44.83       42.34     27.63 o 
  -7  13   1      917.23      924.69     60.37 o 
  -6  13   1     1258.39     1330.48     66.89 o 
  -5  13   1       64.74       54.76     23.56 o 
  -4  13   1     1334.04     1571.38     78.10 o 
  -3  13   1     2275.52     2303.74     71.46 o 
  -2  13   1      398.11      399.99     41.54 o 
  -1  13   1     2547.47     2569.64     75.36 o 
   0  13   1     5326.35     5307.62    123.82 o 
   1  13   1     1903.64     1868.53     64.24 o 
   2  13   1       89.03       75.06     20.31 o 
   3  13   1     2546.39     2817.18     80.11 o 
   4  13   1     2273.05     2273.72     91.25 o 
   5  13   1      115.78       78.81     26.77 o 
   6  13   1      829.48      879.51     58.42 o 
   7  13   1      875.80      928.54     62.87 o 
   8  13   1      152.69      113.72     41.71 o 
  -8  14   1      261.68      120.90     34.29 o 
  -7  14   1       85.91       97.96     32.60 o 
  -6  14   1       44.87       36.47     36.75 o 
  -5  14   1      168.32      110.06     34.06 o 
  -4  14   1      305.51      221.00     37.83 o 
  -3  14   1        0.93        8.60     16.66 o 
  -2  14   1        9.58        0.42     15.46 o 
  -1  14   1       76.67       24.31     16.49 o 
   0  14   1       17.61       27.06     16.41 o 
   1  14   1        2.41       38.61     17.55 o 
   2  14   1       19.51        2.44     14.86 o 
   3  14   1       26.22       58.15     24.88 o 
   4  14   1       40.03       16.49     27.21 o 
   5  14   1       44.80       50.98     51.43 o 
   6  14   1      217.32      176.46     39.85 o 
   7  14   1      129.53       75.82     32.20 o 
  -7  15   1     1279.62     1474.26    171.20 o 
  -6  15   1      816.11      893.29     91.23 o 
  -5  15   1        0.69        6.77     28.10 o 
  -4  15   1     2126.98     2185.43    119.04 o 
  -3  15   1     1236.62     1190.27     61.28 o 
  -2  15   1      159.33      129.40     25.39 o 
  -1  15   1      866.00      809.52     51.82 o 
   0  15   1     1998.01     1913.94     71.92 o 
   1  15   1      595.99      651.17     58.51 o 
   2  15   1      117.22      139.17     26.47 o 
   3  15   1     2077.96     2225.55     94.90 o 
   4  15   1     1748.33     1696.47     89.94 o 
   5  15   1        0.56       -4.72     27.78 o 
   6  15   1      341.98      268.29     52.98 o 
  -6  16   1      262.27      314.72     55.83 o 
  -5  16   1      341.44      344.26     59.36 o 
  -4  16   1     1343.75     1394.06    125.29 o 
  -3  16   1       13.07       35.20     26.20 o 
  -2  16   1      510.49      470.08     71.81 o 
  -1  16   1     1124.47     1065.55     59.97 o 
   0  16   1        5.36       26.06     18.88 o 
   1  16   1     1266.57     1142.68     73.52 o 
   2  16   1      390.35      404.80     41.56 o 
   3  16   1        2.80       -6.71     26.28 o 
   4  16   1      115.23       93.65     36.84 o 
   5  16   1      542.51      526.68     63.49 o 
  -4  17   1      239.85      144.79     46.96 o 
  -3  17   1      218.94      131.71     35.42 o 
  -2  17   1      483.48      447.36     45.27 o 
  -1  17   1       96.51      118.06     28.48 o 
   0  17   1     1264.70     1212.40    124.77 o 
   1  17   1        3.76       14.47     20.72 o 
   2  17   1        3.58       24.46     26.63 o 
   3  17   1      166.32      143.72     43.54 o 
 -13   0   2     1957.91     2167.91    130.73 o 
 -12   0   2      430.28      334.56     58.93 o 
 -11   0   2     2419.76     2145.72    111.94 o 
 -10   0   2     7792.67     7723.70    203.23 o 
  -9   0   2     2219.81     2246.17    100.29 o 
  -8   0   2     2448.95     2560.43     99.37 o 
  -7   0   2    11263.82    10952.66    194.00 o 
  -6   0   2     8076.46     8163.63    117.25 o 
  -5   0   2        9.09      -14.89      9.93 o 
  -4   0   2    31316.02    31007.31    426.05 o 
  -3   0   2    40819.60    40304.53    383.89 o 
  -2   0   2     6383.30     6108.78     73.40 o 
  -1   0   2    37496.61    38069.19    604.92 o 
   0   0   2    40254.25    41020.29    660.99 o 
   1   0   2     6892.69     6568.25     79.06 o 
   2   0   2    92076.52    91774.14    835.27 o 
   3   0   2    73389.26    72599.25    677.68 o 
   4   0   2    86039.45    87414.04    815.71 o 
   5   0   2       19.28       77.60     84.15 o 
   6   0   2     7316.79     7660.93    118.97 o 
   7   0   2     5998.22     6074.69    176.37 o 
   8   0   2      460.80      478.11     55.74 o 
   9   0   2      975.20      914.59     79.57 o 
  10   0   2     9439.68     8757.68    683.05 o 
  11   0   2      866.56      854.88     83.84 o 
 -13   1   2        7.63       -0.35     24.05 o 
 -12   1   2      334.43      251.96     36.29 o 
 -11   1   2      142.70      104.59     25.90 o 
 -10   1   2        8.92       25.69     18.59 o 
  -9   1   2      847.22      775.94     53.97 o 
  -8   1   2     1743.08     1768.01     82.28 o 
  -7   1   2      198.72      252.92     20.46 o 
  -6   1   2     6907.77     7337.03     91.30 o 
  -5   1   2    11493.00    11353.35    115.91 o 
  -4   1   2      919.79      915.31     19.70 o 
  -3   1   2     3591.73     3765.64     47.00 o 
  -2   1   2    13904.43    13853.43    101.75 o 
  -1   1   2     1233.15     1128.34     23.13 o 
   0   1   2      571.80      569.98     12.06 o 
   1   1   2    20912.71    21562.45    168.75 o 
   2   1   2     3028.40     3324.35     41.92 o 
   3   1   2       19.55       30.61      7.27 o 
   4   1   2    11866.89    12739.94    120.19 o 
   5   1   2      547.73      443.90     18.05 o 
   6   1   2     1891.39     2051.60     54.24 o 
   7   1   2      265.03      294.29     31.23 o 
   8   1   2     1012.05     1004.39     51.39 o 
   9   1   2      173.48      180.10     29.28 o 
  10   1   2       37.68       19.09     19.13 o 
  11   1   2      224.45      181.88     33.03 o 
 -12   2   2      130.63       32.09     23.88 o 
 -11   2   2     1564.33     1610.75     70.84 o 
 -10   2   2     2920.50     2979.88     97.80 o 
  -9   2   2      524.05      507.41     40.40 o 
  -8   2   2      453.87      480.51     57.12 o 
  -7   2   2     1318.90     1216.22     42.88 o 
  -6   2   2     6976.92     7170.95     92.07 o 
  -5   2   2      272.63      310.22     18.47 o 
  -4   2   2      731.98      699.93     28.04 o 
  -3   2   2     6830.14     6426.54     64.59 o 
  -2   2   2      388.26      408.58     16.14 o 
  -1   2   2     7912.08     7828.91     79.80 o 
   0   2   2    16208.01    16602.88    145.31 o 
   1   2   2     1274.56     1274.72     21.80 o 
   2   2   2    17701.17    17880.41    135.33 o 
   3   2   2    39279.72    38316.70    299.72 o 
   4   2   2    10213.80    10097.36    110.01 o 
   5   2   2      765.34      739.80     29.34 o 
   6   2   2      104.58      130.79     16.83 o 
   7   2   2      976.16     1085.33     55.01 o 
   8   2   2     1075.16      889.34     64.21 o 
   9   2   2      686.24      627.53     45.81 o 
  10   2   2     2860.56     2804.11     88.96 o 
  11   2   2     1364.85     1465.79     84.92 o 
 -12   3   2      896.85      940.00     62.65 o 
 -11   3   2       13.38       -8.94     18.12 o 
 -10   3   2      323.93      296.76     34.15 o 
  -9   3   2     2905.05     2866.35     80.10 o 
  -8   3   2     2937.12     2937.67     63.55 o 
  -7   3   2        0.50        9.78     10.85 o 
  -6   3   2     3698.46     3714.87     63.42 o 
  -5   3   2     1466.58     1421.54     39.00 o 
  -4   3   2     2224.47     2143.64     48.57 o 
  -3   3   2     1826.88     1786.80     28.69 o 
  -2   3   2     3708.31     3726.25     46.96 o 
  -1   3   2    31809.50    31278.81    235.69 o 
   0   3   2     2244.48     2228.49     30.57 o 
   1   3   2     5126.81     5079.25     51.39 o 
   2   3   2     9523.84     9242.34     87.74 o 
   3   3   2       16.10       39.03      7.21 o 
   4   3   2      206.21      203.42     18.73 o 
   5   3   2     1845.81     1697.93     46.72 o 
   6   3   2      894.48      878.38     35.06 o 
   7   3   2      403.82      385.33     39.91 o 
   8   3   2     1764.43     1790.45    109.46 o 
   9   3   2     1125.09     1019.49     55.24 o 
  10   3   2        0.06        6.02     18.68 o 
  11   3   2      411.68      424.71     45.68 o 
 -12   4   2       50.42        2.29     30.85 o 
 -11   4   2      856.04      769.82     61.39 o 
 -10   4   2     1758.75     1767.06     68.99 o 
  -9   4   2      124.70      139.88     31.17 o 
  -8   4   2       57.51       58.65     16.04 o 
  -7   4   2     4214.39     4336.77     75.10 o 
  -6   4   2     2404.12     2414.43     72.06 o 
  -5   4   2      589.41      590.51     21.93 o 
  -4   4   2     7900.19     7575.48     75.50 o 
  -3   4   2     6155.85     5815.85     59.60 o 
  -2   4   2     3497.19     3580.88     79.68 o 
  -1   4   2     5424.95     5379.76     61.62 o 
   0   4   2     1074.53     1102.83     21.30 o 
   1   4   2        5.96        2.44      5.29 o 
   2   4   2     3692.62     3652.15     45.87 o 
   3   4   2    11654.28    11648.32    104.75 o 
   4   4   2     2762.59     2738.31     41.60 o 
   5   4   2      228.37      216.71     20.22 o 
   6   4   2     1706.58     1780.12     55.75 o 
   7   4   2     1596.11     1606.78     48.66 o 
   8   4   2      268.80      305.88     33.00 o 
   9   4   2      354.56      342.39     61.78 o 
  10   4   2      567.92      559.72     52.43 o 
  11   4   2      240.99      266.06     50.02 o 
 -12   5   2      845.35      751.21     72.31 o 
 -11   5   2      694.90      645.30    113.10 o 
 -10   5   2        2.18      -13.93     20.34 o 
  -9   5   2     6028.15     5902.43    118.99 o 
  -8   5   2     2933.28     2791.14     82.20 o 
  -7   5   2      283.77      260.05     23.55 o 
  -6   5   2     4667.85     4724.23     75.67 o 
  -5   5   2    12737.08    12592.05    123.40 o 
  -4   5   2     4323.48     4382.71     60.50 o 
  -3   5   2      438.18      425.86     19.72 o 
  -2   5   2    28503.62    27817.15    226.38 o 
  -1   5   2    39355.14    38597.63    297.30 o 
   0   5   2     5802.32     6081.95     61.97 o 
   1   5   2      307.45      395.13     15.59 o 
   2   5   2     2173.96     1975.05     34.35 o 
   3   5   2       30.98       50.66      9.20 o 
   4   5   2     4828.37     4862.66     61.49 o 
   5   5   2     6902.67     6941.75     97.27 o 
   6   5   2     2729.27     2764.70     89.09 o 
   7   5   2       51.80       47.33     15.56 o 
   8   5   2     5168.11     5054.42    126.95 o 
   9   5   2     1732.67     1696.80     69.45 o 
  10   5   2        1.08        0.27     18.84 o 
  11   5   2      948.29     1005.39    142.76 o 
 -12   6   2        0.01       24.78     30.59 o 
 -11   6   2      221.91      230.48     43.67 o 
 -10   6   2      266.67      178.96     38.88 o 
  -9   6   2       79.42       53.46     22.55 o 
  -8   6   2        2.61       12.83     16.91 o 
  -7   6   2     1049.14     1042.14     51.58 o 
  -6   6   2     1616.14     1687.52     56.65 o 
  -5   6   2       73.04       66.93     10.93 o 
  -4   6   2        2.26        3.98      6.91 o 
  -3   6   2     5548.89     5810.23     76.41 o 
  -2   6   2     5700.40     5921.94     86.88 o 
  -1   6   2     1699.19     1823.58     44.92 o 
   0   6   2     4483.31     4655.12     61.39 o 
   1   6   2      289.20      302.34     15.12 o 
   2   6   2       38.98       39.42      8.92 o 
   3   6   2     4688.98     4988.73     80.84 o 
   4   6   2     1433.35     1345.47     32.15 o 
   5   6   2       62.27       74.80     15.82 o 
   6   6   2        6.55       -3.16     12.30 o 
   7   6   2      542.94      582.41     39.11 o 
   8   6   2       38.05       25.86     18.38 o 
   9   6   2       30.72       33.09     18.84 o 
  10   6   2       37.76       53.68     29.80 o 
  11   6   2       65.97       94.87     35.15 o 
 -12   7   2      582.07      574.19     67.67 o 
 -11   7   2     1312.94     1181.83    183.95 o 
 -10   7   2      236.32      278.11     44.39 o 
  -9   7   2     7364.19     7295.93    161.01 o 
  -8   7   2     9513.19     9510.71    154.54 o 
  -7   7   2     1877.01     2023.27    135.16 o 
  -6   7   2     4814.97     4794.88     96.54 o 
  -5   7   2    17970.47    18288.39    180.52 o 
  -4   7   2      323.68      263.74     15.43 o 
  -3   7   2      689.29      630.48     26.95 o 
  -2   7   2    35078.68    35286.45    289.26 o 
  -1   7   2    29471.99    29159.59    244.88 o 
   0   7   2     1195.20     1252.54     27.91 o 
   1   7   2    12013.32    12240.15    112.88 o 
   2   7   2     4711.77     4345.45     58.79 o 
   3   7   2     4085.52     4047.44     58.58 o 
   4   7   2     7557.62     7621.28     96.97 o 
   5   7   2     8633.58     8328.19    140.02 o 
   6   7   2     2330.02     2319.99     79.02 o 
   7   7   2      347.87      345.18     29.24 o 
   8   7   2     4245.72     4388.19    111.90 o 
   9   7   2     1696.86     1593.83    116.54 o 
  10   7   2        8.87      -19.66     22.27 o 
 -11   8   2       86.45      113.72     39.02 o 
 -10   8   2     1819.73     1698.16     95.74 o 
  -9   8   2     1492.73     1662.22    132.54 o 
  -8   8   2      180.93      176.72     29.27 o 
  -7   8   2      553.88      506.91     63.06 o 
  -6   8   2     2567.17     2593.31     72.16 o 
  -5   8   2      439.94      436.79     26.60 o 
  -4   8   2     1389.70     1460.29     41.34 o 
  -3   8   2      983.64      963.16     33.84 o 
  -2   8   2      333.54      372.78     22.75 o 
  -1   8   2      851.73      840.35     23.70 o 
   0   8   2     2745.78     2763.37     44.48 o 
   1   8   2     1079.27     1110.67     30.80 o 
   2   8   2      979.62     1047.85     30.00 o 
   3   8   2     1287.77     1283.03     34.01 o 
   4   8   2     1431.28     1475.32     44.10 o 
   5   8   2       10.40       26.88     14.12 o 
   6   8   2      185.78      169.26     26.06 o 
   7   8   2     1337.27     1314.80     60.02 o 
   8   8   2      105.15       92.73     25.94 o 
   9   8   2      699.72      637.92     60.42 o 
  10   8   2      154.05       97.88     35.39 o 
 -11   9   2      283.90      417.02     84.64 o 
 -10   9   2      480.89      436.12     84.96 o 
  -9   9   2     4182.05     4264.19    109.37 o 
  -8   9   2      729.17      876.95     53.71 o 
  -7   9   2       16.59       14.81     19.55 o 
  -6   9   2     1731.44     1648.84     61.38 o 
  -5   9   2     3387.73     3423.66     81.60 o 
  -4   9   2      329.76      301.50     30.55 o 
  -3   9   2      862.19      915.12     35.61 o 
  -2   9   2     5214.56     5076.64     79.11 o 
  -1   9   2    10499.81    10465.46    104.18 o 
   0   9   2      721.78      652.29     24.23 o 
   1   9   2     7991.19     8435.34     93.73 o 
   2   9   2     1333.84     1290.88     34.45 o 
   3   9   2       59.35       55.37     17.39 o 
   4   9   2     1921.21     1874.27     67.70 o 
   5   9   2     3358.29     3453.77     85.85 o 
   6   9   2     1009.88     1020.49     53.45 o 
   7   9   2       50.08       38.43     21.28 o 
   8   9   2     1805.68     1846.86     75.01 o 
   9   9   2      662.90      694.31     65.68 o 
  10   9   2        0.45       43.29     31.59 o 
 -10  10   2     1725.51     2086.02    105.29 o 
  -9  10   2      698.06      705.52     73.49 o 
  -8  10   2       10.05       27.17     22.63 o 
  -7  10   2     1237.16     1325.46     86.74 o 
  -6  10   2      428.37      386.33     36.99 o 
  -5  10   2      314.74      299.71     44.56 o 
  -4  10   2      306.33      268.92     24.66 o 
  -3  10   2     3596.39     3536.95     69.19 o 
  -2  10   2      605.59      581.11     30.42 o 
  -1  10   2     1709.30     1822.32     47.66 o 
   0  10   2     3306.87     3263.58     63.12 o 
   1  10   2      202.97      182.27     17.25 o 
   2  10   2      401.84      379.30     26.83 o 
   3  10   2     6438.76     6618.42     99.84 o 
   4  10   2     2761.85     2774.09     91.67 o 
   5  10   2        1.57       30.15     20.30 o 
   6  10   2      495.90      461.51     40.91 o 
   7  10   2      561.69      667.90     50.65 o 
   8  10   2      507.06      490.47     47.86 o 
   9  10   2      319.30      422.15     64.23 o 
 -10  11   2       12.19      -12.74     25.15 o 
  -9  11   2      616.80      747.15     56.51 o 
  -8  11   2      762.19      715.19     52.62 o 
  -7  11   2       48.15       36.14     23.22 o 
  -6  11   2     1774.38     1749.81     67.11 o 
  -5  11   2     1795.17     1811.31     65.21 o 
  -4  11   2      138.43      164.77     26.38 o 
  -3  11   2      139.89      158.89     21.50 o 
  -2  11   2     2031.17     2105.59     53.91 o 
  -1  11   2     1640.40     1478.84     55.94 o 
   0  11   2      393.29      365.99     26.13 o 
   1  11   2      632.59      627.28     42.17 o 
   2  11   2     1489.42     1518.91     46.91 o 
   3  11   2      328.96      327.48     33.42 o 
   4  11   2       69.03       88.19     27.50 o 
   5  11   2     2700.28     2679.70     80.68 o 
   6  11   2        2.52        0.63     19.86 o 
   7  11   2       31.63       -2.21     22.77 o 
   8  11   2      694.79      763.76     57.67 o 
   9  11   2      576.68      552.91     54.89 o 
  -9  12   2      422.75      415.94     47.67 o 
  -8  12   2      195.20      206.45     63.27 o 
  -7  12   2     1351.84     1416.25     67.72 o 
  -6  12   2      599.86      502.45     44.65 o 
  -5  12   2        5.20       14.78     18.28 o 
  -4  12   2     3573.49     3615.27     77.37 o 
  -3  12   2     3456.26     3529.21     75.12 o 
  -2  12   2       85.47       59.90     17.58 o 
  -1  12   2     1279.80     1303.89     54.99 o 
   0  12   2     3422.91     3445.77     84.15 o 
   1  12   2     2404.83     2632.75     83.27 o 
   2  12   2      932.20      934.43     48.40 o 
   3  12   2     4284.42     4344.29     97.10 o 
   4  12   2     4079.89     4351.31    160.27 o 
   5  12   2       57.27       47.71     22.99 o 
   6  12   2     1261.53     1287.57     65.99 o 
   7  12   2     2654.81     2874.03     94.10 o 
   8  12   2      212.16      234.01     39.23 o 
  -9  13   2      100.01       55.14     31.73 o 
  -8  13   2       11.84       34.55     27.32 o 
  -7  13   2       41.31       29.10     25.19 o 
  -6  13   2       65.63       51.24     24.92 o 
  -5  13   2      316.72      254.99     56.44 o 
  -4  13   2      292.83      288.64     38.61 o 
  -3  13   2        9.10       22.09     17.91 o 
  -2  13   2       51.09       18.69     17.83 o 
  -1  13   2      151.03      184.29     26.91 o 
   0  13   2        5.39       -2.58     17.42 o 
   1  13   2       78.36       49.16     18.17 o 
   2  13   2      154.33      117.82     32.96 o 
   3  13   2      322.28      350.66     44.30 o 
   4  13   2        0.34        1.54     24.09 o 
   5  13   2       64.35       35.17     28.30 o 
   6  13   2      178.67       89.10     30.76 o 
   7  13   2        0.52       -6.21     26.43 o 
   8  13   2       10.90        2.15     28.21 o 
  -8  14   2       81.60       65.06     32.12 o 
  -7  14   2     2367.96     2422.86    110.93 o 
  -6  14   2     1954.69     1913.45     78.72 o 
  -5  14   2      488.38      490.49     53.82 o 
  -4  14   2     3760.66     3700.66    145.23 o 
  -3  14   2     3320.89     3515.78     92.78 o 
  -2  14   2       49.19       36.20     17.36 o 
  -1  14   2     1052.37      912.93     51.70 o 
   0  14   2     3743.26     3781.64     96.03 o 
   1  14   2      291.99      277.68     32.67 o 
   2  14   2      235.11      257.97     32.21 o 
   3  14   2     3449.20     3574.52    114.50 o 
   4  14   2     3376.07     3674.25    121.50 o 
   5  14   2        0.38        1.64     27.05 o 
   6  14   2     1007.12     1047.83    156.10 o 
   7  14   2     1564.54     1554.70     94.40 o 
  -7  15   2        0.13       21.09     30.45 o 
  -6  15   2      128.34      121.72     38.09 o 
  -5  15   2      458.79      409.28     90.48 o 
  -4  15   2      181.53      122.33     40.02 o 
  -3  15   2      614.68      632.40     47.43 o 
  -2  15   2     1111.23     1033.26     57.41 o 
  -1  15   2      422.98      313.77     46.85 o 
   0  15   2      420.20      336.03     37.14 o 
   1  15   2      513.28      571.17     45.39 o 
   2  15   2      128.17      120.10     25.92 o 
   3  15   2       10.19        5.39     23.34 o 
   4  15   2      285.90      339.81     51.02 o 
   5  15   2      536.15      551.64     63.30 o 
   6  15   2       23.07       -3.68     31.08 o 
  -6  16   2      402.16      395.15     79.44 o 
  -5  16   2        6.53        6.49     28.00 o 
  -4  16   2     1666.10     1518.52     86.64 o 
  -3  16   2      285.43      232.15     33.61 o 
  -2  16   2       19.67       17.05     18.50 o 
  -1  16   2      265.63      265.37     34.27 o 
   0  16   2     1162.71     1166.98    126.39 o 
   1  16   2      222.56      203.96     37.80 o 
   2  16   2       71.58       36.59     27.31 o 
   3  16   2     1032.16     1041.44    116.26 o 
   4  16   2     1029.16     1076.28     79.66 o 
   5  16   2        2.93       10.38     32.79 o 
  -4  17   2      466.94      496.59     57.72 o 
  -3  17   2       36.56       31.67     31.89 o 
  -2  17   2     1281.47     1327.03     69.12 o 
  -1  17   2      614.16      682.65     65.09 o 
   0  17   2       14.79       27.22     21.88 o 
   1  17   2      631.92      688.40     54.54 o 
   2  17   2      448.54      331.32     47.19 o 
   3  17   2      131.49      130.83     36.36 o 
 -13   1   3      912.98      959.58     66.66 o 
 -12   1   3      166.73      165.95     33.85 o 
 -11   1   3     3163.10     3230.92    112.85 o 
 -10   1   3     7669.44     7721.88    142.38 o 
  -9   1   3     3875.35     3901.83     92.47 o 
  -8   1   3      728.65      769.64     43.63 o 
  -7   1   3    11484.42    11530.10    110.96 o 
  -6   1   3    15810.86    15448.72    133.12 o 
  -5   1   3      386.40      446.38     16.73 o 
  -4   1   3     7545.66     7277.75     70.00 o 
  -3   1   3     6150.16     6042.53     57.85 o 
  -2   1   3        1.89        2.71      4.64 o 
  -1   1   3      319.73      296.96     10.20 o 
   0   1   3    26127.59    25596.02    193.59 o 
   1   1   3    32638.21    33098.12    226.65 o 
   2   1   3     8596.53     8980.99     87.43 o 
   3   1   3    21977.83    22495.63    179.79 o 
   4   1   3    17236.40    17366.88    145.35 o 
   5   1   3      763.71      681.26     23.62 o 
   6   1   3     4657.35     4738.07     77.02 o 
   7   1   3     5497.39     5526.92    165.09 o 
   8   1   3      896.41      865.87     56.32 o 
   9   1   3     1183.72     1125.25     86.91 o 
  10   1   3     1658.32     1588.63    105.47 o 
  11   1   3      911.26      892.00     61.41 o 
 -13   2   3       48.05        7.96     24.53 o 
 -12   2   3      939.29      802.85     59.03 o 
 -11   2   3      101.63       82.86     26.20 o 
 -10   2   3       56.21       36.43     19.31 o 
  -9   2   3      963.08      970.92     50.48 o 
  -8   2   3     1973.85     2058.35     51.78 o 
  -7   2   3     1911.05     2048.48     48.24 o 
  -6   2   3     4210.93     4272.83     57.94 o 
  -5   2   3     2377.52     2326.13     55.27 o 
  -4   2   3     1048.78     1098.93     23.08 o 
  -3   2   3     2808.83     2663.55     37.86 o 
  -2   2   3    37749.45    36884.39    273.66 o 
  -1   2   3    12694.83    12617.85    127.50 o 
   0   2   3      142.38      119.89      9.11 o 
   1   2   3       66.88      102.56      8.33 o 
   2   2   3     4707.19     4607.29     51.78 o 
   3   2   3        0.43        2.54      6.68 o 
   4   2   3      202.20      280.02     15.37 o 
   5   2   3     2427.37     2269.86     76.27 o 
   6   2   3      408.04      415.75     26.74 o 
   7   2   3      410.05      309.79     31.22 o 
   8   2   3     1517.09     1460.91     61.47 o 
   9   2   3      589.13      522.59     43.95 o 
  10   2   3       78.71       81.80     23.80 o 
  11   2   3      154.99      104.90     26.77 o 
 -13   3   3      292.93      278.37     50.86 o 
 -12   3   3      100.61       46.71     25.47 o 
 -11   3   3     2083.10     2020.43     76.83 o 
 -10   3   3     1722.48     1874.90     70.02 o 
  -9   3   3     1891.87     1908.86     74.11 o 
  -8   3   3      512.71      547.77     30.95 o 
  -7   3   3     4728.60     4676.99     88.33 o 
  -6   3   3     8143.68     7909.37     82.90 o 
  -5   3   3       10.36        5.21      7.63 o 
  -4   3   3     4924.21     4903.15     55.47 o 
  -3   3   3       10.39       11.16      5.98 o 
  -2   3   3    35424.65    36946.15    279.06 o 
  -1   3   3    39068.80    38833.82    288.78 o 
   0   3   3     3874.50     3862.02     42.29 o 
   1   3   3     3188.92     3169.45     39.78 o 
   2   3   3     3554.58     3569.97     45.47 o 
   3   3   3    18852.12    19340.90    175.96 o 
   4   3   3     5266.49     4835.92     72.69 o 
   5   3   3      765.91      834.40     33.31 o 
   6   3   3      414.76      493.97     29.43 o 
   7   3   3     2507.61     2507.88     72.27 o 
   8   3   3      238.97      198.09     28.92 o 
   9   3   3      468.37      416.51     40.75 o 
  10   3   3      918.04      801.49     56.13 o 
  11   3   3      484.69      379.26     43.99 o 
 -12   4   3      553.08      454.29     57.74 o 
 -11   4   3      413.90      397.35     88.35 o 
 -10   4   3       64.26       41.28     20.51 o 
  -9   4   3     1183.94     1205.61     55.09 o 
  -8   4   3     1190.58     1188.00     42.86 o 
  -7   4   3     2323.76     2309.84     53.59 o 
  -6   4   3      470.71      438.07     22.11 o 
  -5   4   3    15424.20    15311.44    131.82 o 
  -4   4   3     5314.81     5341.78     59.86 o 
  -3   4   3       88.17       90.92     11.06 o 
  -2   4   3    68397.62    69279.26    502.62 o 
  -1   4   3     1345.10     1492.04     29.69 o 
   0   4   3     2096.05     2150.31     31.51 o 
   1   4   3     3410.34     3373.10     43.56 o 
   2   4   3     1647.90     1558.81     30.00 o 
   3   4   3      948.29      991.31     27.49 o 
   4   4   3       65.53       43.79     12.54 o 
   5   4   3     7397.01     7387.68    101.34 o 
   6   4   3     2102.95     1953.72     62.68 o 
   7   4   3       16.55       41.40     16.13 o 
   8   4   3     3920.56     3686.67     93.83 o 
   9   4   3      930.26      863.85     72.17 o 
  10   4   3       15.51       11.41     19.57 o 
  11   4   3      348.84      314.31     48.15 o 
 -12   5   3       15.25       32.91     29.56 o 
 -11   5   3      405.85      429.51     76.66 o 
 -10   5   3     1697.36     1607.91     82.68 o 
  -9   5   3       19.89       10.01     15.78 o 
  -8   5   3       91.59       82.62     31.46 o 
  -7   5   3     3261.58     3099.48     63.57 o 
  -6   5   3      133.33      106.61     15.72 o 
  -5   5   3     1809.23     1930.56     35.94 o 
  -4   5   3     5721.91     5831.47     72.22 o 
  -3   5   3     3486.92     3522.27     54.15 o 
  -2   5   3        0.51        3.24      7.43 o 
  -1   5   3     1837.90     1788.75     35.16 o 
   0   5   3     3734.22     3568.13     58.14 o 
   1   5   3     1224.72     1101.12     26.82 o 
   2   5   3     1237.65     1289.97     34.73 o 
   3   5   3     5473.60     5563.30     67.28 o 
   4   5   3     2236.03     2171.84     66.90 o 
   5   5   3      271.30      279.33     27.06 o 
   6   5   3       49.88       34.07     14.81 o 
   7   5   3     3407.80     3261.70     72.42 o 
   8   5   3       30.51       44.58     18.66 o 
   9   5   3      398.08      467.75     43.21 o 
  10   5   3      306.12      207.17     34.29 o 
  11   5   3      352.55      300.34     49.59 o 
 -12   6   3     1285.42     1154.02     83.94 o 
 -11   6   3     1227.32     1312.62     87.56 o 
 -10   6   3       20.84       43.30     26.44 o 
  -9   6   3     6092.41     6152.72    132.37 o 
  -8   6   3      370.88      477.75     38.19 o 
  -7   6   3     2351.16     2301.97    102.91 o 
  -6   6   3     4496.04     4469.62     73.32 o 
  -5   6   3     7558.59     7225.48     80.14 o 
  -4   6   3     1731.37     1780.76     38.51 o 
  -3   6   3      220.84      181.36     16.33 o 
  -2   6   3    35587.52    35013.43    282.43 o 
  -1   6   3    22630.68    22154.28    191.94 o 
   0   6   3      624.78      663.72     20.45 o 
   1   6   3     4286.44     4250.34     55.02 o 
   2   6   3    13348.14    12793.38    118.09 o 
   3   6   3     3069.50     3186.07     50.45 o 
   4   6   3     4709.43     4760.16     65.54 o 
   5   6   3    11435.34    11476.09    138.86 o 
   6   6   3      524.89      550.56     33.67 o 
   7   6   3        6.76       18.58     14.78 o 
   8   6   3     4574.15     4562.71    128.77 o 
   9   6   3     3001.30     2861.41     88.85 o 
  10   6   3      279.44      214.65     41.78 o 
 -12   7   3        7.55      -22.42     29.70 o 
 -11   7   3        8.10      -37.73     25.15 o 
 -10   7   3       20.01       21.67     27.51 o 
  -9   7   3      635.78      741.72     49.50 o 
  -8   7   3      899.37      832.83     81.87 o 
  -7   7   3        2.23       -3.85     16.23 o 
  -6   7   3      142.44       91.53     20.48 o 
  -5   7   3      632.18      664.67     29.22 o 
  -4   7   3      567.83      608.41     27.56 o 
  -3   7   3     2145.54     2514.30     50.28 o 
  -2   7   3      160.67      206.99     17.48 o 
  -1   7   3      517.11      513.83     21.62 o 
   0   7   3      361.82      382.40     17.63 o 
   1   7   3      245.62      211.05     17.93 o 
   2   7   3     2606.07     2685.69     46.40 o 
   3   7   3      850.32      845.35     28.71 o 
   4   7   3      130.11      142.96     18.29 o 
   5   7   3       26.02       49.56     16.14 o 
   6   7   3     2216.84     2219.23     85.22 o 
   7   7   3        6.27       19.94     15.38 o 
   8   7   3       65.83       44.42     24.54 o 
   9   7   3        0.37       14.01     22.62 o 
  10   7   3        0.23        4.78     26.90 o 
 -11   8   3     1363.81     1338.02     93.23 o 
 -10   8   3      112.40       34.74     38.79 o 
  -9   8   3     3340.44     3383.86     93.80 o 
  -8   8   3     1185.08     1066.94     57.78 o 
  -7   8   3      608.22      674.11     44.04 o 
  -6   8   3     3355.83     3530.86    134.45 o 
  -5   8   3     7773.03     7454.17    102.34 o 
  -4   8   3      828.41      688.42     36.90 o 
  -3   8   3      965.61      865.39     32.59 o 
  -2   8   3    10539.18    10265.84    118.38 o 
  -1   8   3     6681.43     6354.12    124.87 o 
   0   8   3      632.69      665.30     23.62 o 
   1   8   3     2687.50     2663.21     46.48 o 
   2   8   3     3504.83     3406.62     54.99 o 
   3   8   3     3552.44     3596.98     62.59 o 
   4   8   3     1685.83     1654.99     47.81 o 
   5   8   3     5476.84     5516.39     93.43 o 
   6   8   3     2575.75     2663.23     66.59 o 
   7   8   3      944.30      935.16     61.62 o 
   8   8   3     1785.03     1785.98     76.95 o 
   9   8   3     1642.32     1720.85     91.85 o 
  10   8   3       28.13        5.92     28.01 o 
 -11   9   3      197.37      155.49     41.68 o 
 -10   9   3      438.01      458.89     52.89 o 
  -9   9   3      464.64      377.11     41.33 o 
  -8   9   3       61.19       28.72     21.50 o 
  -7   9   3      845.64      921.55     51.06 o 
  -6   9   3     1470.06     1400.30     56.68 o 
  -5   9   3        0.74       14.82     13.55 o 
  -4   9   3      803.31      803.94     49.56 o 
  -3   9   3     1563.00     1456.44     42.40 o 
  -2   9   3       85.76       86.42     14.60 o 
  -1   9   3      474.65      470.27     26.10 o 
   0   9   3     1340.22     1286.94     34.37 o 
   1   9   3        9.19       24.46      9.97 o 
   2   9   3     1013.38     1077.98     33.02 o 
   3   9   3     3441.61     3472.56     59.72 o 
   4   9   3     3144.90     3320.93     69.15 o 
   5   9   3       76.55       86.95     22.04 o 
   6   9   3      471.04      435.37     45.27 o 
   7   9   3      497.24      502.85     43.32 o 
   8   9   3      301.22      296.29     38.12 o 
   9   9   3      378.18      389.62     52.64 o 
 -11  10   3     1176.58     1088.70     84.94 o 
 -10  10   3       23.87       10.35     36.02 o 
  -9  10   3     1286.14     1135.10     63.77 o 
  -8  10   3     3146.53     3109.86     90.93 o 
  -7  10   3      486.39      421.99     44.38 o 
  -6  10   3      662.29      634.92     43.48 o 
  -5  10   3     2401.36     2299.70     71.26 o 
  -4  10   3      273.23      248.79     24.49 o 
  -3  10   3       48.00       16.96     18.72 o 
  -2  10   3     6083.41     5938.28     91.04 o 
  -1  10   3     3841.39     3846.75     76.65 o 
   0  10   3        0.05       -5.58     10.86 o 
   1  10   3     1265.88     1160.44     34.72 o 
   2  10   3     2852.76     2895.23     54.75 o 
   3  10   3      602.87      639.73     34.35 o 
   4  10   3      318.37      312.60     33.44 o 
   5  10   3     3882.37     4011.88     97.18 o 
   6  10   3        3.61       24.56     18.65 o 
   7  10   3       39.02       22.87     21.53 o 
   8  10   3     1591.67     1681.05     75.67 o 
   9  10   3      390.34      317.87     50.25 o 
 -10  11   3     1009.33      817.52     60.96 o 
  -9  11   3      985.40     1055.19     64.19 o 
  -8  11   3       32.44       15.49     22.22 o 
  -7  11   3     2058.71     2209.81     75.40 o 
  -6  11   3     2953.72     2865.75     95.83 o 
  -5  11   3     1335.39     1264.21     56.43 o 
  -4  11   3     4069.70     4124.66    120.80 o 
  -3  11   3     4594.73     4437.48     81.90 o 
  -2  11   3      349.66      352.42     27.07 o 
  -1  11   3     1739.09     1734.78     63.37 o 
   0  11   3     2556.95     2579.89     59.31 o 
   1  11   3     1491.88     1373.45     52.67 o 
   2  11   3     1027.19     1063.54     41.72 o 
   3  11   3     2375.50     2452.80     82.90 o 
   4  11   3     2606.82     2724.71     80.54 o 
   5  11   3        0.39       19.00     21.18 o 
   6  11   3      242.37      286.02     36.94 o 
   7  11   3     2257.08     2285.31     82.03 o 
   8  11   3      204.43      202.56     37.47 o 
 -10  12   3      244.38      223.16     41.09 o 
  -9  12   3      420.02      372.99     77.05 o 
  -8  12   3      194.63      148.12     46.41 o 
  -7  12   3       44.39        0.48     22.57 o 
  -6  12   3       35.06       36.82     22.49 o 
  -5  12   3      211.14      218.79     32.09 o 
  -4  12   3      288.19      294.86     28.50 o 
  -3  12   3       32.36      -10.70     14.09 o 
  -2  12   3       27.36       38.82     15.84 o 
  -1  12   3      149.76      155.40     24.57 o 
   0  12   3       77.43       47.65     26.07 o 
   1  12   3      572.64      554.42     39.72 o 
   2  12   3     1006.31      971.04     49.99 o 
   3  12   3      287.46      248.71     38.62 o 
   4  12   3      653.58      637.41     47.74 o 
   5  12   3       25.39       22.71     22.56 o 
   6  12   3       59.76       52.83     27.73 o 
   7  12   3       70.84       59.18     29.46 o 
   8  12   3       58.27       14.17     30.61 o 
  -9  13   3      846.10      895.38     90.52 o 
  -8  13   3      180.77      159.17     34.95 o 
  -7  13   3     2417.54     2874.05     92.56 o 
  -6  13   3     2753.14     2869.96     89.67 o 
  -5  13   3      627.79      632.00     47.32 o 
  -4  13   3     1849.36     1885.35     57.85 o 
  -3  13   3     2697.10     2741.43     67.95 o 
  -2  13   3     1077.31      980.99     66.00 o 
  -1  13   3     1124.12     1266.98     56.32 o 
   0  13   3     2680.21     2772.06     78.75 o 
   1  13   3      519.56      501.24     67.72 o 
   2  13   3      173.27      145.59     42.37 o 
   3  13   3     3337.95     3551.83    197.40 o 
   4  13   3     1953.30     2315.22     93.97 o 
   5  13   3      815.10      747.97     65.49 o 
   6  13   3      656.08      655.78     63.74 o 
   7  13   3     1275.00     1434.00     75.30 o 
  -8  14   3        0.24        5.96     25.10 o 
  -7  14   3        0.14      -12.03     26.79 o 
  -6  14   3      260.20      258.03     38.39 o 
  -5  14   3      339.58      282.39     36.08 o 
  -4  14   3      371.42      367.17     45.64 o 
  -3  14   3       31.04       -2.01     23.00 o 
  -2  14   3        5.10       11.94     15.77 o 
  -1  14   3       54.75       71.39     20.67 o 
   0  14   3      825.38      831.86     49.87 o 
   1  14   3      539.34      575.43     43.56 o 
   2  14   3        0.49        3.14     17.17 o 
   3  14   3        0.64      -24.18     23.59 o 
   4  14   3        4.67      -10.26     25.16 o 
   5  14   3      173.21      125.56     47.16 o 
   6  14   3        2.54       -4.53     28.73 o 
  -7  15   3     1199.20     1328.19     94.92 o 
  -6  15   3      832.17      869.34     71.03 o 
  -5  15   3       27.34       20.17     25.64 o 
  -4  15   3     1245.40     1173.21     77.17 o 
  -3  15   3     2467.75     2494.51     84.73 o 
  -2  15   3       67.16       37.28     20.04 o 
  -1  15   3      330.76      232.92     31.97 o 
   0  15   3     7536.05     7436.48    144.23 o 
   1  15   3      114.67       89.67     24.77 o 
   2  15   3      113.02       82.75     24.21 o 
   3  15   3     1628.68     1503.11    123.15 o 
   4  15   3      468.63      496.55     62.34 o 
   5  15   3        7.03      -26.58     28.05 o 
  -6  16   3      297.63      281.50     51.12 o 
  -5  16   3      387.43      368.93     51.69 o 
  -4  16   3      256.58      201.11     68.05 o 
  -3  16   3      238.59      212.58     33.19 o 
  -2  16   3     1144.81     1165.37     63.10 o 
  -1  16   3      356.32      333.01     38.24 o 
   0  16   3      546.76      598.59     49.60 o 
   1  16   3      199.27      164.79     39.06 o 
   2  16   3      787.61      657.72     64.14 o 
   3  16   3       87.31       14.82     26.91 o 
   4  16   3      103.99      108.85     48.71 o 
  -4  17   3     1004.65      975.65     75.49 o 
  -3  17   3      441.16      512.93     48.17 o 
  -2  17   3      238.92      206.72     35.18 o 
  -1  17   3      182.43      176.94     47.88 o 
   0  17   3      585.41      660.65     64.04 o 
   1  17   3      285.17      292.93     42.11 o 
   2  17   3       25.84       21.05     32.84 o 
 -13   0   4     1376.35     1530.26    306.17 o 
 -12   0   4       42.07        4.28     28.91 o 
 -11   0   4     3667.91     3689.55    169.79 o 
 -10   0   4    10172.16    10328.83    290.74 o 
  -9   0   4     1415.78     1435.29     81.71 o 
  -8   0   4     2739.73     2631.01     98.35 o 
  -7   0   4    15374.63    14624.19    188.82 o 
  -6   0   4     4560.08     4136.92     77.58 o 
  -5   0   4       34.67       20.57     10.99 o 
  -4   0   4     2968.31     2905.26     56.18 o 
  -3   0   4    16457.63    16085.45    174.88 o 
  -2   0   4    14144.12    13937.91    149.82 o 
  -1   0   4    10025.73    10027.40    261.73 o 
   0   0   4    14108.78    14500.00    227.49 o 
   1   0   4     1581.91     1476.16     36.20 o 
   2   0   4    27167.62    28501.14    294.73 o 
   3   0   4    41831.82    42549.78    427.41 o 
   4   0   4     2982.80     2887.44     66.74 o 
   5   0   4     1847.13     2014.85     57.95 o 
   6   0   4     4967.16     5239.74    142.63 o 
   7   0   4     5461.55     5610.02    158.06 o 
   8   0   4      646.14      676.29     66.29 o 
   9   0   4      740.81      588.58    130.17 o 
  10   0   4     1092.97     1315.34     96.87 o 
  11   0   4      903.97      829.17     87.05 o 
 -13   1   4       16.97       17.80     26.24 o 
 -12   1   4      437.42      387.40     44.28 o 
 -11   1   4      272.36      238.64     34.49 o 
 -10   1   4       38.97       34.25     22.69 o 
  -9   1   4      903.21      939.02     49.88 o 
  -8   1   4       60.78       49.71     14.11 o 
  -7   1   4        7.36        9.15      8.96 o 
  -6   1   4     1707.79     1781.63     51.31 o 
  -5   1   4     1711.85     1757.89     32.33 o 
  -4   1   4     2468.59     2499.94     36.42 o 
  -3   1   4     3530.72     3718.19     43.08 o 
  -2   1   4     7707.64     7989.96     68.49 o 
  -1   1   4     7196.50     6979.93     68.21 o 
   0   1   4     4972.19     5146.64     56.52 o 
   1   1   4    26540.19    27044.90    217.49 o 
   2   1   4     8499.77     8885.46     83.88 o 
   3   1   4     2303.78     2481.32     40.42 o 
   4   1   4      845.29      797.79     25.90 o 
   5   1   4     1220.55     1264.19     32.65 o 
   6   1   4       22.34       45.17     16.61 o 
   7   1   4       40.61       42.98     17.11 o 
   8   1   4      147.89      140.35     26.38 o 
   9   1   4      201.57      189.44     31.30 o 
  10   1   4        1.79       -1.35     18.95 o 
  11   1   4      229.67      197.70     33.85 o 
 -13   2   4      538.87      702.80     93.52 o 
 -12   2   4        7.08       -7.48     20.53 o 
 -11   2   4     1774.12     1694.65     71.78 o 
 -10   2   4     6208.83     6354.38    127.01 o 
  -9   2   4     1768.54     1753.45     67.17 o 
  -8   2   4      701.26      774.69     37.91 o 
  -7   2   4     2146.16     2082.39     61.07 o 
  -6   2   4     4125.29     4099.30     57.86 o 
  -5   2   4     1866.47     1838.11     33.26 o 
  -4   2   4     6493.45     6227.13     64.69 o 
  -3   2   4     1810.61     1636.59     27.04 o 
  -2   2   4    53122.09    54390.16    359.17 o 
  -1   2   4     8513.24     8652.03     82.37 o 
   0   2   4    10917.73    10679.64    113.12 o 
   1   2   4      915.29      830.53     21.60 o 
   2   2   4     1216.50     1401.46     32.27 o 
   3   2   4    10871.48    11282.09    105.46 o 
   4   2   4       96.15       90.09     12.14 o 
   5   2   4       25.32       -6.22     10.25 o 
   6   2   4     5265.79     5374.53     87.78 o 
   7   2   4     4185.31     4144.20    117.02 o 
   8   2   4     1049.89     1074.54     80.41 o 
   9   2   4      121.82      166.46     60.51 o 
  10   2   4     1027.95      902.98     59.51 o 
  11   2   4      497.14      378.10     48.14 o 
 -13   3   4       64.33       56.60     32.30 o 
 -12   3   4     1111.31     1056.95     73.79 o 
 -11   3   4      332.54      291.04     46.02 o 
 -10   3   4      314.38      335.53     36.20 o 
  -9   3   4       35.45       17.82     25.18 o 
  -8   3   4      687.80      713.68     54.87 o 
  -7   3   4       11.14       -1.45     11.09 o 
  -6   3   4     7677.26     7547.51     84.18 o 
  -5   3   4     9059.64     8871.49     87.84 o 
  -4   3   4      729.32      703.88     20.12 o 
  -3   3   4       89.66       81.31      8.46 o 
  -2   3   4    74355.02    74777.01    487.98 o 
  -1   3   4     7949.97     8283.15     82.10 o 
   0   3   4     3298.19     3315.35     40.19 o 
   1   3   4     3799.21     3626.12     52.89 o 
   2   3   4     3631.89     3480.94     47.23 o 
   3   3   4      422.64      373.86     17.81 o 
   4   3   4      369.40      335.25     18.38 o 
   5   3   4     3953.37     4041.45     72.19 o 
   6   3   4      767.48      747.28     36.59 o 
   7   3   4        0.40        2.84     15.00 o 
   8   3   4     3003.20     2807.00     82.68 o 
   9   3   4     1025.59     1048.79     59.78 o 
  10   3   4        2.80       15.97     20.23 o 
 -13   4   4      270.79      268.96     49.70 o 
 -12   4   4        0.04       11.60     25.33 o 
 -11   4   4      854.97      935.26     69.53 o 
 -10   4   4     1020.50     1079.24     56.30 o 
  -9   4   4     3647.38     3870.48     78.76 o 
  -8   4   4     2051.06     2124.19     54.68 o 
  -7   4   4     2385.83     2319.15     53.17 o 
  -6   4   4    12488.72    12689.19    119.32 o 
  -5   4   4      179.47      259.64     15.28 o 
  -4   4   4     1423.84     1317.01     27.01 o 
  -3   4   4    11203.98    11197.05    111.24 o 
  -2   4   4     3879.40     3935.03     53.43 o 
  -1   4   4    35289.43    35428.41    273.36 o 
   0   4   4     2696.30     2628.95     36.86 o 
   1   4   4       31.87       16.30     11.80 o 
   2   4   4      269.89      326.47     19.11 o 
   3   4   4     6193.67     6151.63     72.33 o 
   4   4   4      797.74      759.11     25.58 o 
   5   4   4      104.19      105.38     28.21 o 
   6   4   4     1230.11     1290.99     45.66 o 
   7   4   4     2536.40     2667.18     76.79 o 
   8   4   4      179.73      148.14     29.86 o 
   9   4   4      711.69      639.29     72.83 o 
  10   4   4      376.23      377.07     46.39 o 
 -12   5   4     1910.39     1939.49    101.06 o 
 -11   5   4     1720.65     1864.49     92.91 o 
 -10   5   4       34.41       24.05     22.71 o 
  -9   5   4     1019.19     1099.38     52.22 o 
  -8   5   4     1306.42     1314.90     45.56 o 
  -7   5   4     1306.80     1336.60     55.68 o 
  -6   5   4    12829.52    12745.29    121.39 o 
  -5   5   4    19151.51    19309.56    160.93 o 
  -4   5   4     4396.76     4253.40     52.84 o 
  -3   5   4     5437.56     5692.45     80.35 o 
  -2   5   4     9172.92     9078.68     97.51 o 
  -1   5   4     1760.64     1635.59     30.17 o 
   0   5   4        6.58       12.73      6.20 o 
   1   5   4    20926.37    21007.63    166.61 o 
   2   5   4    14105.45    13152.38    119.78 o 
   3   5   4     8614.87     8513.42     91.33 o 
   4   5   4       20.49       20.89      9.53 o 
   5   5   4     2590.89     2544.00     89.21 o 
   6   5   4      782.15      784.23     48.41 o 
   7   5   4       47.22       28.59     15.78 o 
   8   5   4     6591.96     6504.73    131.03 o 
   9   5   4     1669.59     1675.51     71.98 o 
  10   5   4       12.66       13.07     21.85 o 
 -12   6   4       12.84        1.91     25.61 o 
 -11   6   4       28.77       25.10     26.80 o 
 -10   6   4        3.87       26.57     26.71 o 
  -9   6   4      678.46      604.05     44.35 o 
  -8   6   4      981.51      912.05     48.19 o 
  -7   6   4      765.19      716.49     49.65 o 
  -6   6   4      234.11      238.17     17.26 o 
  -5   6   4      123.63      139.58     14.32 o 
  -4   6   4     2658.06     2693.54     54.57 o 
  -3   6   4     2158.83     2177.58     49.09 o 
  -2   6   4      446.27      422.23     23.49 o 
  -1   6   4      513.20      552.25     18.53 o 
   0   6   4      819.93      874.80     23.94 o 
   1   6   4     2359.58     2557.22     42.65 o 
   2   6   4       48.84       26.44      9.30 o 
   3   6   4       47.93       43.48     10.16 o 
   4   6   4       39.83       42.31     14.00 o 
   5   6   4      310.48      316.42     33.52 o 
   6   6   4      327.50      318.16     44.01 o 
   7   6   4     2377.41     2367.95     80.74 o 
   8   6   4        1.53       28.90     19.54 o 
   9   6   4       15.32       11.92     19.74 o 
  10   6   4        0.22      -10.74     25.31 o 
 -12   7   4     2116.37     1831.30    148.07 o 
 -11   7   4     2027.12     2011.30     99.51 o 
 -10   7   4        0.16       19.09     30.67 o 
  -9   7   4     4296.24     4323.42    103.49 o 
  -8   7   4      850.40      906.72     49.65 o 
  -7   7   4       86.40       80.16     21.69 o 
  -6   7   4     8612.46     8498.11    149.79 o 
  -5   7   4    13826.26    13819.99    223.05 o 
  -4   7   4     4232.39     4128.53     84.33 o 
  -3   7   4       81.40      131.29     24.95 o 
  -2   7   4    14440.82    14339.19    149.75 o 
  -1   7   4    12506.67    12320.47    114.13 o 
   0   7   4        6.83        3.13      7.53 o 
   1   7   4    15975.50    16347.39    144.37 o 
   2   7   4    18918.81    18752.43    163.32 o 
   3   7   4     1082.12     1117.99     32.76 o 
   4   7   4     1984.59     2080.68     53.25 o 
   5   7   4     4504.97     4621.21     84.34 o 
   6   7   4       45.00       38.74     17.49 o 
   7   7   4      138.61      134.82     25.16 o 
   8   7   4     3245.30     3185.26     91.27 o 
   9   7   4     1707.87     1654.37     89.22 o 
  10   7   4      161.63      189.95     42.14 o 
 -12   8   4       10.28       22.61     32.81 o 
 -11   8   4      164.44      136.98     40.29 o 
 -10   8   4     1492.55     1375.36     80.46 o 
  -9   8   4     1012.30      905.04     54.38 o 
  -8   8   4      585.24      535.80     42.47 o 
  -7   8   4     1709.05     1883.17     63.97 o 
  -6   8   4      873.59      879.73     53.61 o 
  -5   8   4       53.13       48.24     14.92 o 
  -4   8   4     1596.52     1728.08     45.22 o 
  -3   8   4      237.90      230.84     20.38 o 
  -2   8   4     1130.67     1133.32     35.96 o 
  -1   8   4      314.60      350.80     17.41 o 
   0   8   4     2807.64     2950.69     57.51 o 
   1   8   4     1925.33     2060.29     41.60 o 
   2   8   4      292.79      286.21     28.29 o 
   3   8   4      887.24      911.95     33.81 o 
   4   8   4      615.27      648.42     34.18 o 
   5   8   4        0.02      -11.02     14.45 o 
   6   8   4     1303.19     1324.78     75.25 o 
   7   8   4       79.99      104.49     24.82 o 
   8   8   4       13.08       -0.83     25.35 o 
   9   8   4       51.78       48.86     39.56 o 
 -11   9   4      866.98      986.64     78.74 o 
 -10   9   4      128.85      113.91     30.19 o 
  -9   9   4     1524.07     1562.33     83.19 o 
  -8   9   4      797.68      852.28     76.53 o 
  -7   9   4       21.37        7.82     18.10 o 
  -6   9   4     4840.39     4772.96    100.30 o 
  -5   9   4     5081.06     4922.65     83.75 o 
  -4   9   4     1101.32     1143.43     40.43 o 
  -3   9   4      884.30      859.19     34.93 o 
  -2   9   4     2339.55     2386.78     53.29 o 
  -1   9   4     1765.99     1694.51     48.77 o 
   0   9   4      175.54      226.25     17.85 o 
   1   9   4     5217.38     5362.42     95.98 o 
   2   9   4     9132.26     9149.12    107.51 o 
   3   9   4     1774.64     1695.37     43.00 o 
   4   9   4     1118.15     1085.57     52.43 o 
   5   9   4     3780.64     3757.64    121.85 o 
   6   9   4      205.19      197.67     44.83 o 
   7   9   4      624.30      628.69     68.85 o 
   8   9   4     1000.31     1085.73     62.42 o 
   9   9   4      703.03      726.37    109.98 o 
 -11  10   4      767.96      779.20     75.08 o 
 -10  10   4     1184.09     1332.91     71.05 o 
  -9  10   4      227.15      260.03     36.93 o 
  -8  10   4      898.90      903.83     55.24 o 
  -7  10   4     3123.50     3035.62    189.45 o 
  -6  10   4     1307.33     1215.44     55.37 o 
  -5  10   4      150.58      158.26     21.94 o 
  -4  10   4       66.18       30.61     14.06 o 
  -3  10   4      783.29      914.61     38.22 o 
  -2  10   4      278.92      310.01     24.98 o 
  -1  10   4      879.87      891.28     36.23 o 
   0  10   4     3867.94     3898.75     71.91 o 
   1  10   4     1301.08     1281.28     37.22 o 
   2  10   4      801.06      860.31     32.89 o 
   3  10   4     3371.30     3484.70     71.78 o 
   4  10   4     1135.31     1171.54     54.65 o 
   5  10   4      148.74      162.84     28.18 o 
   6  10   4      139.28      200.11     32.21 o 
   7  10   4     1304.13     1214.59    101.52 o 
   8  10   4       98.55       78.59     27.78 o 
 -10  11   4      381.47      310.56     43.38 o 
  -9  11   4      238.51      160.78     33.09 o 
  -8  11   4      427.38      444.85     45.86 o 
  -7  11   4       32.98        1.09     19.58 o 
  -6  11   4     1294.49     1434.52     62.26 o 
  -5  11   4      337.46      345.67     30.05 o 
  -4  11   4      355.74      374.84     29.79 o 
  -3  11   4      505.92      522.26     32.41 o 
  -2  11   4     2490.17     2343.64     57.92 o 
  -1  11   4     2617.09     2553.90     60.00 o 
   0  11   4      148.33      137.00     19.45 o 
   1  11   4     1344.88     1381.94     50.85 o 
   2  11   4     1835.53     1839.98     61.13 o 
   3  11   4      434.31      466.28     38.81 o 
   4  11   4     2259.14     2400.77     74.85 o 
   5  11   4      252.21      217.89     31.86 o 
   6  11   4      156.51      177.02     30.60 o 
   7  11   4       12.23       -3.45     22.03 o 
   8  11   4      357.66      307.27     48.44 o 
 -10  12   4      617.70      748.78     67.02 o 
  -9  12   4     1391.03     1557.60     76.14 o 
  -8  12   4      427.84      394.20     45.17 o 
  -7  12   4     1843.88     1916.81     81.63 o 
  -6  12   4     2181.44     2235.16     75.86 o 
  -5  12   4       78.27       61.29     20.82 o 
  -4  12   4     2508.50     2512.65     88.33 o 
  -3  12   4     2249.89     2040.46     57.09 o 
  -2  12   4        3.93      -17.47     11.65 o 
  -1  12   4     2631.75     2559.72     90.65 o 
   0  12   4     2001.52     1937.41     63.47 o 
   1  12   4     1082.77     1153.30     63.43 o 
   2  12   4      101.66       90.37     23.16 o 
   3  12   4     3474.96     3697.35    111.94 o 
   4  12   4      376.64      363.41     56.72 o 
   5  12   4     1110.82     1024.06    120.01 o 
   6  12   4     2938.72     2868.43     91.52 o 
   7  12   4     1855.10     1851.45     93.76 o 
  -9  13   4       13.19       10.76     26.64 o 
  -8  13   4       27.12       21.13     25.66 o 
  -7  13   4       52.87       56.03     27.26 o 
  -6  13   4       80.09       86.74     27.02 o 
  -5  13   4      159.41      125.27     26.72 o 
  -4  13   4       11.34       28.32     16.54 o 
  -3  13   4      137.31      101.58     19.27 o 
  -2  13   4       35.06       51.11     17.77 o 
  -1  13   4        0.90        6.46     14.75 o 
   0  13   4       46.56       48.30     17.69 o 
   1  13   4      342.29      339.22     39.56 o 
   2  13   4       12.90       37.66     18.44 o 
   3  13   4        9.37       55.57     27.47 o 
   4  13   4       62.00       62.94     30.35 o 
   5  13   4      173.86      211.29     66.70 o 
   6  13   4      651.86      522.48     74.51 o 
   7  13   4        5.53        8.72     30.68 o 
  -8  14   4      134.42      105.26     32.51 o 
  -7  14   4     2395.63     2656.38     91.91 o 
  -6  14   4      933.07      896.75     75.18 o 
  -5  14   4       15.39       -5.59     20.52 o 
  -4  14   4     2650.49     2524.14     78.12 o 
  -3  14   4     1791.06     1799.36     67.57 o 
  -2  14   4      633.71      634.69     45.86 o 
  -1  14   4     3790.93     3789.14     96.48 o 
   0  14   4     1112.10     1006.15     54.54 o 
   1  14   4      420.48      437.37     45.13 o 
   2  14   4      164.59      120.75     25.66 o 
   3  14   4     1376.59     1503.51     83.42 o 
   4  14   4     1476.69     1471.63    243.05 o 
   5  14   4      103.33        7.96     40.17 o 
   6  14   4      982.39      909.81    165.53 o 
  -7  15   4        1.75        5.75     25.33 o 
  -6  15   4       30.62       -7.18     46.93 o 
  -5  15   4      140.54      121.64     32.70 o 
  -4  15   4       84.13      135.39     33.51 o 
  -3  15   4       40.99       35.21     20.68 o 
  -2  15   4       34.77       15.71     18.76 o 
  -1  15   4      140.67      185.88     30.23 o 
   0  15   4      200.75      265.52     34.11 o 
   1  15   4     1912.99     1866.20     77.29 o 
   2  15   4      450.00      472.11     91.29 o 
   3  15   4        6.44      -35.92     31.36 o 
   4  15   4       32.45       -4.74     36.89 o 
   5  15   4      115.55       34.29     39.84 o 
  -6  16   4      302.18      352.93     54.52 o 
  -5  16   4       14.21      -25.42     23.17 o 
  -4  16   4      994.37      736.56     65.15 o 
  -3  16   4      910.32      767.37     54.03 o 
  -2  16   4       38.55       58.71     22.18 o 
  -1  16   4       27.68        7.24     18.69 o 
   0  16   4     1935.52     1801.98     98.17 o 
   1  16   4       32.13       37.73     25.72 o 
   2  16   4       57.39       36.69     32.94 o 
   3  16   4     1158.18     1368.59    108.46 o 
   4  16   4      703.74      892.36    108.48 o 
  -4  17   4      223.42      190.30     39.41 o 
  -3  17   4       41.65       49.19     23.29 o 
  -2  17   4      437.84      463.86     54.15 o 
  -1  17   4      154.11      185.14     36.63 o 
   0  17   4        8.16       -7.92     22.58 o 
   1  17   4      517.26      543.89     58.60 o 
   2  17   4      892.94      881.34     94.11 o 
 -13   1   5     1025.05     1024.55     67.57 o 
 -12   1   5       75.74       58.26     27.20 o 
 -11   1   5     3075.98     3120.07     91.02 o 
 -10   1   5     4829.72     4902.66    113.38 o 
  -9   1   5      858.22      938.98     81.07 o 
  -8   1   5     1652.05     1672.01     45.86 o 
  -7   1   5    14540.56    14135.68    131.74 o 
  -6   1   5    13159.70    13237.82    121.14 o 
  -5   1   5       11.01      -10.02      6.68 o 
  -4   1   5    10119.99     9336.19     86.63 o 
  -3   1   5    27494.46    27021.70    217.82 o 
  -2   1   5      622.54      603.05     24.08 o 
  -1   1   5     3947.20     4159.35     55.32 o 
   0   1   5     9946.36     9643.38    100.28 o 
   1   1   5     6785.20     6853.29     68.59 o 
   2   1   5      659.77      680.24     21.33 o 
   3   1   5    13361.18    13682.62    124.41 o 
   4   1   5    20100.01    20336.45    173.06 o 
   5   1   5     1177.05     1247.57     35.09 o 
   6   1   5     2533.23     2415.95     70.75 o 
   7   1   5     4914.95     4942.28    106.75 o 
   8   1   5      668.38      626.74     46.14 o 
   9   1   5      146.72       89.58     23.36 o 
  10   1   5     1072.60      977.08     97.59 o 
 -13   2   5       89.46       95.34     31.31 o 
 -12   2   5      937.50      938.67     60.68 o 
 -11   2   5      570.24      634.02     49.15 o 
 -10   2   5       98.21      116.61     27.26 o 
  -9   2   5      273.68      242.68     30.35 o 
  -8   2   5      830.55      904.29     36.50 o 
  -7   2   5     2149.97     2277.51     42.98 o 
  -6   2   5     1305.41     1247.10     30.03 o 
  -5   2   5     6361.12     6406.17     70.78 o 
  -4   2   5     9039.52     8935.82     84.61 o 
  -3   2   5      137.55      157.11     10.60 o 
  -2   2   5    24683.36    24911.61    199.37 o 
  -1   2   5      648.67      714.68     25.77 o 
   0   2   5       49.52       55.25      8.65 o 
   1   2   5     2374.82     2144.43     34.16 o 
   2   2   5     4361.66     4521.80     56.92 o 
   3   2   5     6093.03     6361.97     74.56 o 
   4   2   5      393.28      412.18     21.19 o 
   5   2   5      461.07      396.14     28.21 o 
   6   2   5     1663.75     1682.00     58.68 o 
   7   2   5       21.89       30.84     17.60 o 
   8   2   5     1483.96     1255.27     71.81 o 
   9   2   5      714.56      557.13     53.48 o 
  10   2   5        0.12        3.04     19.71 o 
 -13   3   5     1346.67     1396.27     90.95 o 
 -12   3   5      212.20      230.11     36.63 o 
 -11   3   5      872.49      870.98     54.81 o 
 -10   3   5     5096.13     5180.63    144.25 o 
  -9   3   5      575.28      631.58     40.49 o 
  -8   3   5     3576.47     3767.37     99.51 o 
  -7   3   5     6132.89     6087.37    102.09 o 
  -6   3   5     3374.28     3260.03     50.31 o 
  -5   3   5       80.10       93.09     10.98 o 
  -4   3   5     7367.47     7165.97     73.37 o 
  -3   3   5     7535.26     7337.09     71.36 o 
  -2   3   5    12287.82    12461.67    125.00 o 
  -1   3   5     8581.88     8933.78     90.81 o 
   0   3   5     8130.90     7924.45     74.76 o 
   1   3   5     9634.25     9788.61     91.35 o 
   2   3   5     1672.27     1644.62     33.31 o 
   3   3   5    20895.19    21300.45    175.77 o 
   4   3   5     9919.08     9930.69    104.96 o 
   5   3   5      287.17      283.85     24.84 o 
   6   3   5     5747.14     5724.08     95.15 o 
   7   3   5     1840.83     2008.86     67.98 o 
   8   3   5      865.71      776.03     51.07 o 
   9   3   5      493.21      430.27     42.95 o 
  10   3   5      442.36      517.81     48.88 o 
 -13   4   5       91.32      114.75     38.41 o 
 -12   4   5     2603.31     2609.94    109.91 o 
 -11   4   5     1516.55     1473.55     82.96 o 
 -10   4   5       74.29       37.28     21.68 o 
  -9   4   5      249.88      260.50     26.24 o 
  -8   4   5     7311.50     7255.30    105.55 o 
  -7   4   5      845.96      841.43     65.27 o 
  -6   4   5     9263.14     9470.99     98.31 o 
  -5   4   5    14024.79    13986.77    124.72 o 
  -4   4   5     5864.63     6120.01     74.09 o 
  -3   4   5     4236.41     4325.95     51.08 o 
  -2   4   5     6630.49     6482.15     65.11 o 
  -1   4   5     6972.22     6770.24     67.54 o 
   0   4   5     3002.86     3176.19     42.94 o 
   1   4   5     1134.22     1076.27     27.56 o 
   2   4   5    28026.51    27393.38    211.42 o 
   3   4   5      469.68      489.01     21.61 o 
   4   4   5      232.80      237.83     18.05 o 
   5   4   5     5249.22     5182.52     87.08 o 
   6   4   5      937.31      962.66     42.50 o 
   7   4   5      408.54      421.83     38.46 o 
   8   4   5     4857.48     4701.80    111.65 o 
   9   4   5      475.88      535.61     47.97 o 
  10   4   5       22.89       11.44     21.72 o 
 -13   5   5      105.80       58.01     34.05 o 
 -12   5   5        0.05       55.94     31.44 o 
 -11   5   5      317.25      268.73     43.53 o 
 -10   5   5       40.79       30.02     25.34 o 
  -9   5   5      844.90      749.57     46.23 o 
  -8   5   5       73.74       80.10     17.21 o 
  -7   5   5      836.91      899.65     55.02 o 
  -6   5   5     2848.57     2778.95     47.45 o 
  -5   5   5       39.04       36.11      9.85 o 
  -4   5   5     1595.06     1497.03     30.68 o 
  -3   5   5     4753.47     4651.30     74.07 o 
  -2   5   5     1247.21     1426.08     26.87 o 
  -1   5   5     1601.98     1598.25     40.71 o 
   0   5   5      266.08      248.22     16.59 o 
   1   5   5       86.66       88.21     11.31 o 
   2   5   5     1567.71     1806.12     37.09 o 
   3   5   5     3424.32     3789.56     57.66 o 
   4   5   5     1302.83     1323.84     41.80 o 
   5   5   5      768.10      742.57     36.51 o 
   6   5   5      675.21      654.26     39.01 o 
   7   5   5     1650.43     1529.11     69.11 o 
   8   5   5      483.21      462.69     42.77 o 
   9   5   5      218.11      126.69     34.17 o 
  10   5   5       76.13       49.44     26.45 o 
 -12   6   5     2859.31     2919.70    116.73 o 
 -11   6   5     2115.38     2149.85     97.45 o 
 -10   6   5        2.94        8.94     22.38 o 
  -9   6   5     1601.83     1507.43     61.70 o 
  -8   6   5     3947.84     3974.79    100.91 o 
  -7   6   5       86.11       90.29     28.97 o 
  -6   6   5     2024.66     1930.00     47.56 o 
  -5   6   5    15344.61    14957.93    134.33 o 
  -4   6   5     1870.96     1829.34     43.13 o 
  -3   6   5       71.76       60.55     12.07 o 
  -2   6   5    11010.24    10521.38    113.44 o 
  -1   6   5     9384.16     9248.00     90.68 o 
   0   6   5        6.92       10.40      9.15 o 
   1   6   5    15199.02    15509.39    137.97 o 
   2   6   5     4788.89     4519.16     70.90 o 
   3   6   5     1779.76     1888.81     45.46 o 
   4   6   5     1943.93     1827.34     49.74 o 
   5   6   5     3761.84     3777.16     76.06 o 
   6   6   5     2255.20     2308.47     62.73 o 
   7   6   5       89.24       88.03     21.21 o 
   8   6   5     3749.96     3568.71     97.72 o 
   9   6   5     1592.41     1543.12     72.37 o 
 -12   7   5       25.35       18.23     27.47 o 
 -11   7   5        0.01        4.26     24.33 o 
 -10   7   5       29.42        5.96     20.33 o 
  -9   7   5        7.11      -17.85     17.01 o 
  -8   7   5       61.46       41.61     22.17 o 
  -7   7   5        1.34       -2.58     15.52 o 
  -6   7   5      303.91      319.56     25.06 o 
  -5   7   5       97.19      126.33     17.88 o 
  -4   7   5      252.61      266.54     21.51 o 
  -3   7   5     3081.15     3076.26     57.32 o 
  -2   7   5      336.82      387.49     23.29 o 
  -1   7   5       82.69       77.81     10.85 o 
   0   7   5       22.40       25.05      9.46 o 
   1   7   5        4.11       19.45      9.43 o 
   2   7   5     1086.51     1127.80     32.61 o 
   3   7   5      466.90      510.33     27.00 o 
   4   7   5        0.03       16.52     14.50 o 
   5   7   5      474.25      455.80     32.36 o 
   6   7   5      662.88      652.91     38.57 o 
   7   7   5      126.97       70.14     21.32 o 
   8   7   5        5.51       30.10     21.24 o 
   9   7   5        8.14       17.29     33.78 o 
 -12   8   5     1380.74     1329.32    147.22 o 
 -11   8   5     1359.85     1239.28     82.30 o 
 -10   8   5       47.07       39.26     23.74 o 
  -9   8   5     1780.46     1889.92     71.69 o 
  -8   8   5     4297.69     4534.86    104.11 o 
  -7   8   5     1087.56     1150.66     54.07 o 
  -6   8   5     1186.95     1208.27     65.98 o 
  -5   8   5     6886.23     6694.24     97.88 o 
  -4   8   5     1540.31     1530.07     45.37 o 
  -3   8   5      520.76      540.48     27.96 o 
  -2   8   5     8651.26     8582.87    128.96 o 
  -1   8   5     5033.09     5038.55     65.28 o 
   0   8   5      163.33      166.01     15.43 o 
   1   8   5     3613.04     3817.53     59.68 o 
   2   8   5     8931.86     9251.91    104.77 o 
   3   8   5     2820.42     2870.18     54.95 o 
   4   8   5      274.11      290.54     26.94 o 
   5   8   5     2372.07     2427.10     63.37 o 
   6   8   5      938.23      981.60     52.78 o 
   7   8   5       23.75       31.64     18.79 o 
   8   8   5     1868.67     1891.39     90.42 o 
   9   8   5     1009.81     1036.46     77.71 o 
 -11   9   5      238.50      230.13     89.13 o 
 -10   9   5      753.91      815.75     60.88 o 
  -9   9   5      291.86      193.92     33.36 o 
  -8   9   5      127.27      108.82     27.27 o 
  -7   9   5      163.46      133.48     27.30 o 
  -6   9   5     1397.43     1420.89     57.64 o 
  -5   9   5       60.64       43.19     15.11 o 
  -4   9   5      295.11      284.27     24.56 o 
  -3   9   5     4329.92     4376.14     76.06 o 
  -2   9   5       14.74        3.29     13.49 o 
  -1   9   5       82.55       90.69     19.01 o 
   0   9   5     2473.36     2544.65     48.15 o 
   1   9   5      283.29      294.30     20.62 o 
   2   9   5        4.69        8.51     11.28 o 
   3   9   5      143.08      132.07     25.13 o 
   4   9   5      587.08      568.00     35.07 o 
   5   9   5        1.02       18.65     16.15 o 
   6   9   5      226.10      269.51     48.10 o 
   7   9   5      550.01      565.06     63.90 o 
   8   9   5       82.58       74.12     30.99 o 
   9   9   5       51.62        3.77     35.91 o 
 -11  10   5     1301.30     1272.98    103.86 o 
 -10  10   5       54.33       30.16     27.23 o 
  -9  10   5     1516.61     1626.48     98.05 o 
  -8  10   5     2856.17     2870.44     86.72 o 
  -7  10   5       48.21       52.11     21.94 o 
  -6  10   5     4086.29     4336.69     99.08 o 
  -5  10   5     5702.84     5690.44     95.19 o 
  -4  10   5     3561.50     3511.82     71.58 o 
  -3  10   5       10.97       15.81     13.20 o 
  -2  10   5     3041.81     2963.13     64.71 o 
  -1  10   5     4974.12     4826.20    113.51 o 
   0  10   5       17.97       17.56     14.00 o 
   1  10   5     3314.20     3310.76     59.71 o 
   2  10   5     6919.42     7097.54     94.99 o 
   3  10   5      385.31      388.60     33.14 o 
   4  10   5     1868.52     1876.57     65.46 o 
   5  10   5     1688.66     1825.86     68.11 o 
   6  10   5      594.52      695.93     50.27 o 
   7  10   5      130.52      135.17     36.04 o 
   8  10   5      632.69      681.38     93.65 o 
 -10  11   5     1288.07     1286.08     87.28 o 
  -9  11   5      794.05      757.08     56.02 o 
  -8  11   5       73.68       78.17     25.74 o 
  -7  11   5     4882.14     5002.61    114.03 o 
  -6  11   5     2656.83     2574.13    111.23 o 
  -5  11   5       12.12       -1.32     15.02 o 
  -4  11   5     6109.87     6351.91    110.49 o 
  -3  11   5     6981.46     6963.48    106.64 o 
  -2  11   5     1338.24     1278.08     45.56 o 
  -1  11   5     3077.17     3004.13     66.25 o 
   0  11   5     2312.36     2309.91     58.35 o 
   1  11   5     1118.04     1129.58     45.81 o 
   2  11   5      566.90      552.08     39.51 o 
   3  11   5     3865.85     4084.69    122.71 o 
   4  11   5      637.41      743.40     48.56 o 
   5  11   5      435.40      367.24     39.40 o 
   6  11   5     2618.70     2826.03    158.06 o 
   7  11   5     1300.43     1409.92     81.81 o 
   8  11   5      217.68      196.08     44.46 o 
 -10  12   5      112.34       34.45     31.33 o 
  -9  12   5       26.81       27.89     27.62 o 
  -8  12   5      106.25      128.71     43.41 o 
  -7  12   5        5.10      -22.67     19.36 o 
  -6  12   5      687.35      650.13     67.31 o 
  -5  12   5        0.99        4.12     15.75 o 
  -4  12   5      807.85      713.75     39.42 o 
  -3  12   5      645.58      731.65     38.31 o 
  -2  12   5       88.67       70.03     17.90 o 
  -1  12   5      968.19      995.50     46.83 o 
   0  12   5       19.61       26.44     17.35 o 
   1  12   5      110.06      110.12     22.98 o 
   2  12   5      636.02      690.15     45.27 o 
   3  12   5       17.57       11.89     22.35 o 
   4  12   5        0.14      -10.19     28.46 o 
   5  12   5      210.11      145.00     35.16 o 
   6  12   5      499.38      424.90     53.76 o 
   7  12   5       13.54       16.30     31.84 o 
  -9  13   5      683.91      631.45     57.27 o 
  -8  13   5      131.70      112.86     32.89 o 
  -7  13   5     1584.87     1670.95     74.32 o 
  -6  13   5     2993.53     2873.10     87.65 o 
  -5  13   5        8.70        3.44     18.74 o 
  -4  13   5     2367.85     2460.37     66.81 o 
  -3  13   5     6281.23     6119.35    106.12 o 
  -2  13   5      614.99      604.62     43.20 o 
  -1  13   5     2690.37     2531.73    121.67 o 
   0  13   5      456.05      478.02     39.70 o 
   1  13   5     2313.63     2317.17     82.53 o 
   2  13   5       15.84      -11.17     22.24 o 
   3  13   5     1545.22     1757.95    197.87 o 
   4  13   5     1445.76     1431.48    102.96 o 
   5  13   5      329.11      313.07     62.35 o 
   6  13   5      869.58      720.41     84.09 o 
  -8  14   5       17.92       42.05     29.19 o 
  -7  14   5       32.55        6.08     25.21 o 
  -6  14   5      334.70      223.58     47.13 o 
  -5  14   5      139.26      148.47     29.35 o 
  -4  14   5        4.24       14.72     17.14 o 
  -3  14   5      133.63      112.98     26.85 o 
  -2  14   5       43.28       48.63     19.51 o 
  -1  14   5     1409.06     1396.19     63.08 o 
   0  14   5        2.46       13.91     17.93 o 
   1  14   5       53.65       34.03     22.14 o 
   2  14   5      180.95      136.96     51.85 o 
   3  14   5        1.39       40.23     60.06 o 
   4  14   5       13.00       29.27     31.15 o 
   5  14   5      352.38      374.78     96.16 o 
  -7  15   5      729.77      820.02     69.64 o 
  -6  15   5      692.15      633.97    148.20 o 
  -5  15   5       64.85       46.97     28.30 o 
  -4  15   5     1352.62     1270.67     62.93 o 
  -3  15   5     1715.91     1835.49     79.18 o 
  -2  15   5      561.76      480.76     43.63 o 
  -1  15   5     1197.39     1082.98     69.85 o 
   0  15   5     1981.07     2158.24     90.92 o 
   1  15   5      490.21      441.24     49.49 o 
   2  15   5      205.18      208.87     51.27 o 
   3  15   5     1731.68     1800.09    119.27 o 
   4  15   5      850.32      836.82     93.33 o 
  -6  16   5      155.46      205.11     45.89 o 
  -5  16   5      297.50      324.75     47.77 o 
  -4  16   5       63.66       54.25     34.18 o 
  -3  16   5       45.59       58.74     26.44 o 
  -2  16   5      355.12      354.86     47.61 o 
  -1  16   5      284.38      256.88     40.70 o 
   0  16   5       21.40       14.47     22.99 o 
   1  16   5      549.00      414.35     49.26 o 
   2  16   5      553.97      453.80     68.41 o 
   3  16   5       90.58      136.38     51.85 o 
  -4  17   5      574.30      590.44    114.55 o 
  -3  17   5      473.57      451.10     54.09 o 
  -2  17   5        1.62        9.60     27.29 o 
  -1  17   5      678.98      677.96     64.23 o 
   0  17   5      979.43     1007.02     74.15 o 
   1  17   5      332.22      361.79     72.29 o 
 -13   0   6     1872.28     1854.77    135.45 o 
 -12   0   6       95.74      119.22     39.23 o 
 -11   0   6      954.81     1005.48     80.45 o 
 -10   0   6     3788.12     3847.42    134.27 o 
  -9   0   6     1993.35     2120.74     93.21 o 
  -8   0   6     1385.89     1369.25     51.57 o 
  -7   0   6    20763.82    20610.60    248.54 o 
  -6   0   6     9077.81     8995.03    173.10 o 
  -5   0   6      237.71      261.05     22.21 o 
  -4   0   6     5441.20     5278.72     84.96 o 
  -3   0   6    18812.79    17391.80    192.57 o 
  -2   0   6     3056.58     3014.82     53.29 o 
  -1   0   6     1893.70     1722.74     37.31 o 
   0   0   6    25552.47    24629.26    256.57 o 
   1   0   6    11260.17    11297.35    144.08 o 
   2   0   6      149.35      144.99     18.96 o 
   3   0   6     3762.56     3775.66     80.08 o 
   4   0   6       55.81       45.54     24.59 o 
   5   0   6     1650.73     1695.71     59.60 o 
   6   0   6     2849.75     2901.94    110.47 o 
   7   0   6     2837.23     2755.15    130.35 o 
   8   0   6      412.27      393.73     57.83 o 
   9   0   6       64.78       75.52     45.83 o 
  10   0   6      824.91      753.87     81.04 o 
 -13   1   6        2.07       37.28     28.50 o 
 -12   1   6      212.69      195.27     34.51 o 
 -11   1   6     1109.05     1224.09     62.08 o 
 -10   1   6       14.52       -2.53     21.30 o 
  -9   1   6        3.85        5.64     16.00 o 
  -8   1   6      493.54      503.29     24.12 o 
  -7   1   6      221.18      203.72     16.67 o 
  -6   1   6      133.80      113.93     12.97 o 
  -5   1   6       12.58       21.30      7.99 o 
  -4   1   6      229.02      244.02     13.98 o 
  -3   1   6     2504.14     2492.10     36.10 o 
  -2   1   6      899.68      846.46     22.81 o 
  -1   1   6     6857.44     6794.10     85.99 o 
   0   1   6     1144.62     1245.75     23.96 o 
   1   1   6      936.46     1119.43     34.17 o 
   2   1   6       54.14       52.72     10.62 o 
   3   1   6      109.08      117.87     13.47 o 
   4   1   6      516.07      601.40     26.15 o 
   5   1   6      632.25      628.37     50.86 o 
   6   1   6       64.64       47.84     26.81 o 
   7   1   6      349.59      330.51     34.10 o 
   8   1   6      384.38      397.82     39.05 o 
   9   1   6       59.49       35.55     21.01 o 
  10   1   6        3.24       -2.69     21.47 o 
 -13   2   6      735.99      798.39     60.88 o 
 -12   2   6      155.56      103.52     29.47 o 
 -11   2   6     3047.74     3099.93     90.43 o 
 -10   2   6      730.88      839.32     49.89 o 
  -9   2   6      925.55      959.36     40.00 o 
  -8   2   6     4419.10     4534.43     92.47 o 
  -7   2   6    11559.06    11096.16    140.67 o 
  -6   2   6    12762.24    12785.25    119.93 o 
  -5   2   6     3383.90     3577.30     50.60 o 
  -4   2   6     4911.69     4773.94     56.98 o 
  -3   2   6     3007.59     2729.88     43.28 o 
  -2   2   6     1249.05     1160.31     27.14 o 
  -1   2   6     5342.92     5461.99    100.74 o 
   0   2   6    24668.38    25087.34    208.51 o 
   1   2   6     7726.74     7877.90     79.60 o 
   2   2   6     1363.63     1375.77     35.65 o 
   3   2   6     4670.74     4636.21     64.26 o 
   4   2   6     2688.93     2866.98     51.96 o 
   5   2   6      182.29      252.20     24.03 o 
   6   2   6     1445.60     1456.63     57.25 o 
   7   2   6     1310.75     1316.75     59.51 o 
   8   2   6      914.00      762.88     50.90 o 
   9   2   6      190.65      194.28     30.64 o 
  10   2   6     1155.20     1215.00     69.90 o 
 -13   3   6       22.12       -0.07     29.61 o 
 -12   3   6      530.58      570.50     71.40 o 
 -11   3   6     1788.12     1796.78     70.92 o 
 -10   3   6      223.11      201.66     30.24 o 
  -9   3   6      594.11      567.12     33.95 o 
  -8   3   6     3302.82     3252.82     66.15 o 
  -7   3   6      742.97      748.05     27.14 o 
  -6   3   6     1162.95     1145.42     30.19 o 
  -5   3   6      362.00      550.06     20.70 o 
  -4   3   6     5030.09     5193.73     80.42 o 
  -3   3   6      884.07      849.74     21.25 o 
  -2   3   6     7073.42     7279.58     81.46 o 
  -1   3   6     5073.65     4999.23     65.10 o 
   0   3   6       15.27        8.27      5.96 o 
   1   3   6      783.36      705.43     34.89 o 
   2   3   6    10910.45    11416.41    110.01 o 
   3   3   6      175.19      234.36     17.48 o 
   4   3   6     2793.56     2887.44     52.54 o 
   5   3   6      727.67      719.45     35.92 o 
   6   3   6     1309.78     1262.90     55.82 o 
   7   3   6       14.42       14.88     17.08 o 
   8   3   6     1333.97     1155.36     76.88 o 
   9   3   6      335.58      267.70     40.29 o 
  10   3   6       80.38       56.03     26.25 o 
 -13   4   6      622.54      581.65     65.69 o 
 -12   4   6       49.46       93.73     36.67 o 
 -11   4   6     1489.45     1546.32     84.01 o 
 -10   4   6      702.05      787.06     59.35 o 
  -9   4   6      961.44      969.09     41.87 o 
  -8   4   6      228.20      213.42     23.39 o 
  -7   4   6     5257.52     5500.61     73.45 o 
  -6   4   6     2365.49     2187.84     41.91 o 
  -5   4   6     2396.06     2663.45     43.99 o 
  -4   4   6    16727.85    17564.52    145.42 o 
  -3   4   6     8442.59     8460.88     82.17 o 
  -2   4   6       74.96       51.54      7.58 o 
  -1   4   6     4796.71     4849.74     55.13 o 
   0   4   6     4425.53     4143.74     56.05 o 
   1   4   6    10943.45    11312.90    106.73 o 
   2   4   6       46.55       37.03      9.61 o 
   3   4   6     3875.88     4054.32     69.45 o 
   4   4   6      602.68      610.06     31.95 o 
   5   4   6        5.57       -4.94     15.30 o 
   6   4   6      144.67      155.60     23.07 o 
   7   4   6     1620.99     1615.50     66.47 o 
   8   4   6      423.10      437.82     49.31 o 
   9   4   6      181.64      104.70     27.45 o 
 -13   5   6      756.11      756.48     72.95 o 
 -12   5   6     2155.14     2316.84    104.23 o 
 -11   5   6     2467.96     2540.52    101.12 o 
 -10   5   6      305.81      259.78     40.38 o 
  -9   5   6     1805.96     1763.46     64.15 o 
  -8   5   6    11015.56    11237.27    162.14 o 
  -7   5   6        4.70       -5.67     10.93 o 
  -6   5   6     1929.24     2025.22     46.22 o 
  -5   5   6     3550.35     3162.63     49.14 o 
  -4   5   6      219.76      302.58     22.32 o 
  -3   5   6     3122.64     3146.84     44.29 o 
  -2   5   6    32227.58    32193.26    236.15 o 
  -1   5   6    16806.70    16582.70    138.14 o 
   0   5   6       91.03      137.76     18.07 o 
   1   5   6     8160.28     7807.36     85.27 o 
   2   5   6     4919.84     4837.65     67.84 o 
   3   5   6       15.60       14.44     10.25 o 
   4   5   6     1136.52     1046.63     40.38 o 
   5   5   6     5893.76     5774.20     97.24 o 
   6   5   6     2228.45     2294.37     75.94 o 
   7   5   6      388.60      359.39     37.45 o 
   8   5   6     1195.25     1180.71     62.03 o 
   9   5   6     1225.03     1150.35     83.88 o 
 -12   6   6       34.84       32.88     29.70 o 
 -11   6   6       64.51       41.50     30.15 o 
 -10   6   6       17.67        9.13     20.75 o 
  -9   6   6       82.54       61.78     22.61 o 
  -8   6   6      138.05      154.90     30.74 o 
  -7   6   6      423.69      508.95     41.43 o 
  -6   6   6       46.17       38.11     14.04 o 
  -5   6   6        7.89        1.16     11.31 o 
  -4   6   6        2.76       -9.33      9.88 o 
  -3   6   6      480.62      581.10     29.22 o 
  -2   6   6      184.59      205.16     13.41 o 
  -1   6   6        0.10        5.61      7.57 o 
   0   6   6      304.95      375.72     18.79 o 
   1   6   6       90.63       84.35     12.79 o 
   2   6   6       31.52       30.80     10.83 o 
   3   6   6      149.51      174.55     17.07 o 
   4   6   6        0.42       -0.49     13.14 o 
   5   6   6      146.11      143.93     22.36 o 
   6   6   6       44.00       70.68     20.86 o 
   7   6   6      134.96      107.43     31.30 o 
   8   6   6       31.33       11.83     19.47 o 
   9   6   6        0.14      -15.07     23.07 o 
 -12   7   6     1857.70     1853.13    112.00 o 
 -11   7   6     2211.28     2114.73     96.75 o 
 -10   7   6      161.99      175.78     32.17 o 
  -9   7   6     3642.26     4073.52    116.76 o 
  -8   7   6     3211.38     3233.48     84.98 o 
  -7   7   6      327.14      342.59     32.94 o 
  -6   7   6     3950.14     3904.83     72.49 o 
  -5   7   6     2599.31     2533.60     62.11 o 
  -4   7   6     4128.83     4024.22     68.91 o 
  -3   7   6     5483.39     5519.96     80.59 o 
  -2   7   6     5239.31     5103.65     69.87 o 
  -1   7   6     7155.42     7157.75     88.31 o 
   0   7   6      111.65       82.12     12.08 o 
   1   7   6     3320.07     3439.48     56.02 o 
   2   7   6     4859.23     4725.02     69.40 o 
   3   7   6      766.97      774.88     30.67 o 
   4   7   6     1564.69     1662.20     86.94 o 
   5   7   6     3273.15     3319.22     74.57 o 
   6   7   6     2821.16     2725.54     80.68 o 
   7   7   6      193.15      133.44     29.08 o 
   8   7   6      851.23     1017.30     68.77 o 
   9   7   6      914.85      981.12     95.85 o 
 -12   8   6      143.06      127.14     43.94 o 
 -11   8   6       13.14       32.39     29.83 o 
 -10   8   6       72.00       78.80     26.59 o 
  -9   8   6       70.15       42.14     23.81 o 
  -8   8   6      120.78       89.19     24.79 o 
  -7   8   6     2736.80     2853.62     78.78 o 
  -6   8   6     1596.70     1607.35     65.73 o 
  -5   8   6       57.59       73.69     16.72 o 
  -4   8   6     1046.02     1132.58     44.79 o 
  -3   8   6        8.70        1.37      9.67 o 
  -2   8   6      467.53      494.81     30.87 o 
  -1   8   6       65.74       29.89     10.78 o 
   0   8   6      554.06      541.01     24.19 o 
   1   8   6      140.66      105.41     14.69 o 
   2   8   6       13.76       23.16     11.55 o 
   3   8   6     1222.72     1228.67     44.01 o 
   4   8   6     1837.76     1752.63     54.22 o 
   5   8   6       10.71       34.47     16.84 o 
   6   8   6       33.04       30.90     17.67 o 
   7   8   6      189.50      239.08     35.57 o 
   8   8   6       94.85       68.61     37.00 o 
 -11   9   6     1190.18     1292.02     85.74 o 
 -10   9   6        9.22       21.45     22.42 o 
  -9   9   6      805.02      919.77     55.52 o 
  -8   9   6     1445.78     1484.15     64.65 o 
  -7   9   6       63.56       58.63     22.56 o 
  -6   9   6      962.69     1025.68     63.95 o 
  -5   9   6     1516.66     1472.21     46.94 o 
  -4   9   6      272.12      266.05     24.59 o 
  -3   9   6      335.87      353.09     35.91 o 
  -2   9   6     8101.35     7903.02    107.30 o 
  -1   9   6     5050.49     5133.54     83.18 o 
   0   9   6      193.68      204.56     18.38 o 
   1   9   6     2638.39     2722.18     62.26 o 
   2   9   6     3750.62     3816.32     65.78 o 
   3   9   6       12.97       -2.84     14.69 o 
   4   9   6     1730.68     1749.69     55.32 o 
   5   9   6     2330.37     2450.74    124.49 o 
   6   9   6      667.73      748.95     91.62 o 
   7   9   6      124.15       86.02     32.45 o 
   8   9   6      576.83      581.87     82.39 o 
 -11  10   6      142.90      127.74     33.56 o 
 -10  10   6      843.79      948.57     79.43 o 
  -9  10   6       49.35       33.26     23.20 o 
  -8  10   6     1287.95     1340.49     63.71 o 
  -7  10   6     2205.65     2265.93     73.80 o 
  -6  10   6      572.78      606.52     57.54 o 
  -5  10   6       17.84        1.48     15.55 o 
  -4  10   6      847.68      898.47     40.19 o 
  -3  10   6     2457.78     2476.17     59.04 o 
  -2  10   6     1093.38     1054.77     40.30 o 
  -1  10   6      267.88      298.60     25.38 o 
   0  10   6     2568.13     2652.53     60.91 o 
   1  10   6     1014.76     1059.69     51.44 o 
   2  10   6      567.86      604.20     30.71 o 
   3  10   6     2192.86     2228.19     68.19 o 
   4  10   6      779.47      751.61     56.54 o 
   5  10   6        9.77       10.91     23.04 o 
   6  10   6      673.46      575.36     56.28 o 
   7  10   6      907.39      884.78     75.99 o 
   8  10   6      120.76       47.49     58.62 o 
 -10  11   6       76.75       64.90     29.30 o 
  -9  11   6      554.79      668.85     57.22 o 
  -8  11   6      729.17      685.68     51.40 o 
  -7  11   6       48.65       84.73     25.09 o 
  -6  11   6      201.94      161.77     27.05 o 
  -5  11   6      578.96      608.92     36.81 o 
  -4  11   6       78.86       71.34     18.42 o 
  -3  11   6      102.58       71.00     18.25 o 
  -2  11   6     2911.53     2900.13     66.13 o 
  -1  11   6       22.38       26.64     24.42 o 
   0  11   6        6.19       -2.53     14.27 o 
   1  11   6     1185.18     1320.86     59.69 o 
   2  11   6     1492.05     1472.37     56.75 o 
   3  11   6      190.52      180.04     34.15 o 
   4  11   6       27.77       15.14     23.63 o 
   5  11   6      781.51      827.81     64.12 o 
   6  11   6      610.18      514.62     66.31 o 
   7  11   6       58.62       46.77     31.22 o 
 -10  12   6      486.73      462.85     49.40 o 
  -9  12   6      289.97      401.94     46.84 o 
  -8  12   6      825.69      936.13     60.34 o 
  -7  12   6     4492.17     4603.17    137.58 o 
  -6  12   6     1771.70     1875.06     71.24 o 
  -5  12   6        1.70       -5.54     14.92 o 
  -4  12   6     1561.97     1546.56     52.72 o 
  -3  12   6      957.34     1035.82     47.66 o 
  -2  12   6      977.52      952.62     49.66 o 
  -1  12   6     4025.17     4140.74     83.22 o 
   0  12   6     1301.13     1461.68     65.74 o 
   1  12   6     1385.03     1406.89     69.88 o 
   2  12   6      551.64      401.78     71.87 o 
   3  12   6     3744.11     3762.29    147.86 o 
   4  12   6      854.54      738.66     80.25 o 
   5  12   6        0.11        0.63     25.04 o 
   6  12   6      844.31      801.86     68.29 o 
  -9  13   6        2.82       27.49     29.89 o 
  -8  13   6        3.40       -5.50     23.85 o 
  -7  13   6      111.35       67.52     28.07 o 
  -6  13   6      492.74      410.47     42.06 o 
  -5  13   6      330.62      214.73     27.17 o 
  -4  13   6       12.41       14.06     15.95 o 
  -3  13   6       31.79       41.46     16.62 o 
  -2  13   6      239.28      181.81     27.24 o 
  -1  13   6       31.49       15.61     19.71 o 
   0  13   6       89.49       92.73     27.52 o 
   1  13   6      175.70      121.31     29.37 o 
   2  13   6        0.71      -14.20     30.49 o 
   3  13   6       83.57       76.46     39.07 o 
   4  13   6      235.59      215.97     67.93 o 
   5  13   6        1.79       44.74     36.94 o 
   6  13   6       42.99        4.62     44.02 o 
  -8  14   6      449.10      381.49     45.89 o 
  -7  14   6     1050.05     1267.64     89.25 o 
  -6  14   6     2470.51     2581.80     86.88 o 
  -5  14   6       26.69       40.08     21.22 o 
  -4  14   6     1111.23     1127.02     57.71 o 
  -3  14   6     1267.83     1243.30    110.29 o 
  -2  14   6       16.82        5.61     18.21 o 
  -1  14   6      244.91      280.33     40.53 o 
   0  14   6     1435.51     1352.32     74.67 o 
   1  14   6     1181.26     1274.98    112.72 o 
   2  14   6       87.89       57.07     35.84 o 
   3  14   6     2104.89     2335.25    190.09 o 
   4  14   6      201.14      328.89    146.29 o 
   5  14   6      123.67      122.86     68.95 o 
  -7  15   6      359.91      333.51     44.05 o 
  -6  15   6       32.81       60.88     28.46 o 
  -5  15   6      106.42      142.84     41.59 o 
  -4  15   6       23.27       70.53     31.28 o 
  -3  15   6        0.12      -19.50     20.89 o 
  -2  15   6       36.94       21.45     23.29 o 
  -1  15   6      496.56      520.12     57.30 o 
   0  15   6       26.06       50.67     29.68 o 
   1  15   6        5.97       12.84     23.84 o 
   2  15   6       55.75      119.92     40.40 o 
   3  15   6        4.91       -8.03     30.44 o 
   4  15   6        3.98      -26.13     31.11 o 
  -6  16   6      652.16      631.99     83.90 o 
  -5  16   6       53.11       24.48     31.97 o 
  -4  16   6      642.00      699.33     67.99 o 
  -3  16   6      923.92     1063.45     74.10 o 
  -2  16   6      236.26      254.80     42.35 o 
  -1  16   6      367.66      314.71     67.49 o 
   0  16   6      830.70      747.00     92.40 o 
   1  16   6      738.07      768.93    107.65 o 
   2  16   6       48.74      -21.58     30.65 o 
  -3  17   6      164.13      163.16     37.75 o 
  -2  17   6      925.53      956.42     74.29 o 
  -1  17   6      713.09      840.22     74.38 o 
   0  17   6        7.18       -6.51     25.53 o 
 -13   1   7     1975.76     2248.59     87.03 o 
 -12   1   7      201.80      181.16     41.17 o 
 -11   1   7      547.91      571.95     45.35 o 
 -10   1   7     3787.99     3793.74     92.88 o 
  -9   1   7     1714.67     1712.90     50.07 o 
  -8   1   7     2542.09     2572.18     49.85 o 
  -7   1   7    18715.20    18597.90    164.16 o 
  -6   1   7     7025.71     6769.64     79.28 o 
  -5   1   7       80.73       82.17     11.70 o 
  -4   1   7     8396.48     8187.51     82.34 o 
  -3   1   7     7390.37     7201.89     72.13 o 
  -2   1   7     1790.47     1771.22     34.89 o 
  -1   1   7     8301.28     8133.19     88.52 o 
   0   1   7     5795.44     5269.37     58.86 o 
   1   1   7    10613.24    10501.98    100.10 o 
   2   1   7     1026.64     1053.06     29.11 o 
   3   1   7     9505.08     9542.69    103.80 o 
   4   1   7     7362.49     7423.95     92.73 o 
   5   1   7      515.54      523.03     31.82 o 
   6   1   7     6820.00     6630.31    125.15 o 
   7   1   7     5007.61     4996.45    117.80 o 
   8   1   7      568.96      500.75     44.44 o 
   9   1   7      138.77       59.95     25.72 o 
 -13   2   7      151.96      164.68     42.77 o 
 -12   2   7      668.37      645.58     51.89 o 
 -11   2   7      461.72      443.83     42.63 o 
 -10   2   7      745.49      710.24     58.23 o 
  -9   2   7        2.45        1.55     13.93 o 
  -8   2   7     2027.24     1978.74     43.93 o 
  -7   2   7      434.76      452.71     22.64 o 
  -6   2   7       54.49       40.85     11.17 o 
  -5   2   7     2891.78     2947.43     46.55 o 
  -4   2   7     3762.05     3838.93     51.19 o 
  -3   2   7      100.16       86.72      9.05 o 
  -2   2   7     2092.75     2006.88     42.61 o 
  -1   2   7     4692.48     5020.99     65.98 o 
   0   2   7      292.14      313.65     20.44 o 
   1   2   7       21.68       22.52      7.99 o 
   2   2   7     2476.50     2533.70     59.35 o 
   3   2   7     1979.16     2049.15     43.26 o 
   4   2   7      394.69      362.22     23.43 o 
   5   2   7      170.79      177.19     22.06 o 
   6   2   7     4553.51     4268.63     98.45 o 
   7   2   7        1.90       13.37     19.08 o 
   8   2   7      311.51      280.72     35.21 o 
   9   2   7      202.42      186.46     32.77 o 
 -13   3   7     2647.86     2862.48    116.54 o 
 -12   3   7      603.97      557.95     59.68 o 
 -11   3   7     2055.87     2074.71     74.49 o 
 -10   3   7      364.75      419.28     37.87 o 
  -9   3   7     2497.97     2508.45     77.35 o 
  -8   3   7     3159.79     3127.20     64.77 o 
  -7   3   7     7200.70     7196.16    122.34 o 
  -6   3   7     5374.73     5382.46     69.92 o 
  -5   3   7        3.75       -3.44      7.54 o 
  -4   3   7    15697.99    16253.57    137.27 o 
  -3   3   7     9716.48     9702.00    106.39 o 
  -2   3   7       83.72       89.86     11.17 o 
  -1   3   7     4471.16     4522.88     63.73 o 
   0   3   7     9994.60     9889.71    103.14 o 
   1   3   7     3196.17     3363.07     49.89 o 
   2   3   7     1058.42     1148.78     30.67 o 
   3   3   7     9218.93     9364.86    103.81 o 
   4   3   7       72.26       78.75     14.70 o 
   5   3   7      501.42      501.64     32.70 o 
   6   3   7     8570.76     8493.74    145.48 o 
   7   3   7     3323.20     3472.70    107.00 o 
   8   3   7      140.68      200.21     32.50 o 
   9   3   7      280.63      162.58     31.34 o 
 -13   4   7      682.14      618.52     91.29 o 
 -12   4   7     3337.90     3512.78    144.62 o 
 -11   4   7     3232.85     3356.04    113.63 o 
 -10   4   7     1148.72     1093.75     67.80 o 
  -9   4   7      930.03      946.70     41.34 o 
  -8   4   7     5238.51     5062.66     84.63 o 
  -7   4   7      300.07      315.92     20.37 o 
  -6   4   7     5583.33     5740.92     73.34 o 
  -5   4   7     5093.44     4690.39     61.99 o 
  -4   4   7    16044.47    16710.02    141.72 o 
  -3   4   7     7640.74     7881.26     79.51 o 
  -2   4   7    35706.38    36046.61    290.75 o 
  -1   4   7    15822.05    15503.33    149.38 o 
   0   4   7      187.75      233.97     14.21 o 
   1   4   7     8276.81     8466.23     90.22 o 
   2   4   7     2657.28     2651.89     47.69 o 
   3   4   7      171.85      134.73     15.87 o 
   4   4   7     6633.39     6671.64    101.44 o 
   5   4   7     1651.02     1650.71     51.75 o 
   6   4   7     1199.96     1247.22     57.85 o 
   7   4   7      259.57      279.25     40.52 o 
   8   4   7      822.43      774.84     54.03 o 
   9   4   7      601.10      571.69     68.36 o 
 -13   5   7      933.55      912.14     96.60 o 
 -12   5   7       70.41        9.99     30.97 o 
 -11   5   7      282.82      262.90     42.74 o 
 -10   5   7        7.46        9.75     18.90 o 
  -9   5   7      132.84      101.05     32.63 o 
  -8   5   7      174.97      199.62     26.57 o 
  -7   5   7     2042.18     2065.00     44.48 o 
  -6   5   7       11.46       14.11      9.75 o 
  -5   5   7      625.20      737.93     25.46 o 
  -4   5   7     3712.35     3917.76     56.42 o 
  -3   5   7      564.08      508.89     19.09 o 
  -2   5   7     1802.21     1900.71     44.27 o 
  -1   5   7       12.23        0.91      6.23 o 
   0   5   7      528.26      509.97     23.49 o 
   1   5   7     8133.67     8605.86     93.30 o 
   2   5   7     1583.95     1718.07     39.20 o 
   3   5   7      270.46      261.55     20.81 o 
   4   5   7      344.96      342.84     28.35 o 
   5   5   7       54.76       90.57     20.36 o 
   6   5   7       54.70       42.68     22.76 o 
   7   5   7      666.63      668.67     48.72 o 
   8   5   7      120.60       76.58     28.87 o 
   9   5   7       14.31        8.17     25.69 o 
 -13   6   7      533.90      478.41     62.04 o 
 -12   6   7     2763.62     2711.89    124.80 o 
 -11   6   7     3270.40     3366.49    117.81 o 
 -10   6   7      251.85      260.31     33.66 o 
  -9   6   7     3275.76     3410.18     88.42 o 
  -8   6   7     7203.09     7370.70    129.01 o 
  -7   6   7      280.75      296.82     25.68 o 
  -6   6   7     1987.55     1991.72     51.29 o 
  -5   6   7     3703.81     3579.54     65.46 o 
  -4   6   7    14870.15    15143.37    134.48 o 
  -3   6   7    12597.12    12048.50    112.38 o 
  -2   6   7     6051.15     6094.25     70.77 o 
  -1   6   7     9513.89     9524.75    116.53 o 
   0   6   7      111.64       71.92     10.90 o 
   1   6   7     4590.76     4531.56     64.66 o 
   2   6   7     5187.49     5195.49     72.98 o 
   3   6   7     2387.41     2386.00     64.73 o 
   4   6   7     1098.31     1211.29     45.92 o 
   5   6   7     4970.22     5204.51     94.93 o 
   6   6   7      756.04      832.64     50.17 o 
   7   6   7      577.65      584.71    110.18 o 
   8   6   7     1306.35     1319.57     79.31 o 
   9   6   7      459.01      399.38     53.36 o 
 -12   7   7       60.90       19.05     43.53 o 
 -11   7   7       30.37       31.31     29.83 o 
 -10   7   7        1.57       -1.37     21.72 o 
  -9   7   7      295.27      228.95     32.85 o 
  -8   7   7        3.79        8.24     18.55 o 
  -7   7   7        9.63       28.83     17.72 o 
  -6   7   7      234.11      217.63     35.74 o 
  -5   7   7       65.64       50.57     15.54 o 
  -4   7   7     1190.06     1212.74     47.69 o 
  -3   7   7     3308.81     3278.61     60.35 o 
  -2   7   7     1245.49     1384.68     31.92 o 
  -1   7   7      676.32      715.25     25.53 o 
   0   7   7      396.61      378.06     25.20 o 
   1   7   7      184.42      170.92     16.55 o 
   2   7   7      369.67      418.58     24.12 o 
   3   7   7      429.26      504.91     33.26 o 
   4   7   7        3.34        7.88     14.37 o 
   5   7   7       71.47       79.32     21.86 o 
   6   7   7       12.05        9.59     18.42 o 
   7   7   7        0.42       59.73     27.26 o 
   8   7   7        8.77       14.47     33.72 o 
 -12   8   7     1370.33     1582.87     95.41 o 
 -11   8   7      956.14     1153.81     80.39 o 
 -10   8   7       45.60        7.12     22.10 o 
  -9   8   7     1302.89     1385.61     64.17 o 
  -8   8   7     5426.12     5269.17    131.71 o 
  -7   8   7      528.50      585.92     41.58 o 
  -6   8   7     1436.63     1490.28     47.95 o 
  -5   8   7     7283.76     7119.79    103.03 o 
  -4   8   7     3708.01     3678.36     68.96 o 
  -3   8   7     1284.52     1328.93     40.48 o 
  -2   8   7     4740.13     4808.60     77.63 o 
  -1   8   7     4893.78     4931.07     68.25 o 
   0   8   7      715.28      672.95     34.42 o 
   1   8   7     1504.24     1498.47     39.19 o 
   2   8   7     4626.14     4556.47     84.27 o 
   3   8   7     1881.47     1777.04     60.19 o 
   4   8   7      531.52      501.75     40.11 o 
   5   8   7     3251.55     3349.07    132.71 o 
   6   8   7     2113.95     2090.92     75.08 o 
   7   8   7       11.94        3.56     23.48 o 
   8   8   7      648.70      611.21     78.15 o 
 -12   9   7       55.01       52.48     36.54 o 
 -11   9   7        7.17       20.24     27.97 o 
 -10   9   7      162.27      117.51     31.02 o 
  -9   9   7      180.49      188.31     33.07 o 
  -8   9   7       47.74       52.61     23.33 o 
  -7   9   7      726.11      726.11     46.96 o 
  -6   9   7     2514.25     2432.75     62.10 o 
  -5   9   7      981.82      948.61     40.76 o 
  -4   9   7       93.24       94.25     18.49 o 
  -3   9   7      381.29      401.23     27.28 o 
  -2   9   7       30.85       11.00     12.58 o 
  -1   9   7       42.28       31.16     13.78 o 
   0   9   7      895.86      933.42     36.91 o 
   1   9   7      816.58      782.44     35.67 o 
   2   9   7      138.33      129.34     19.99 o 
   3   9   7      137.08       90.31     23.29 o 
   4   9   7     1110.01     1015.47     52.54 o 
   5   9   7      161.26      148.68     28.26 o 
   6   9   7      155.22      156.40     31.08 o 
   7   9   7      587.32      556.71     87.48 o 
   8   9   7      143.60       75.53     44.02 o 
 -11  10   7      717.29      774.54     61.88 o 
 -10  10   7       87.79       77.20     29.98 o 
  -9  10   7     2451.15     2401.16     84.86 o 
  -8  10   7     2252.64     2409.85     79.93 o 
  -7  10   7      190.95      183.36     36.36 o 
  -6  10   7     3930.72     3908.63     81.15 o 
  -5  10   7     4569.93     4313.67     83.60 o 
  -4  10   7     1095.50     1087.52     46.40 o 
  -3  10   7     4835.54     4736.29     84.16 o 
  -2  10   7     6500.08     6183.61     97.62 o 
  -1  10   7     2823.54     2754.71     72.89 o 
   0  10   7       44.60       44.89     21.83 o 
   1  10   7     2808.72     2755.54     74.71 o 
   2  10   7     4148.02     4299.27     82.38 o 
   3  10   7      249.62      202.99     29.87 o 
   4  10   7      592.85      573.14     47.12 o 
   5  10   7     2657.45     2579.40    104.75 o 
   6  10   7      692.09      550.73     56.88 o 
   7  10   7      111.17      104.46     35.85 o 
 -11  11   7      740.37      697.23     66.16 o 
 -10  11   7      996.33      947.74     90.59 o 
  -9  11   7      406.27      320.07     41.53 o 
  -8  11   7     1159.43     1034.83     60.19 o 
  -7  11   7     4871.33     5005.95    160.99 o 
  -6  11   7     5487.86     5470.36    114.92 o 
  -5  11   7        1.93        1.38     18.81 o 
  -4  11   7     3654.21     3661.39     77.73 o 
  -3  11   7     5238.54     5396.07    140.00 o 
  -2  11   7       31.28       53.04     20.37 o 
  -1  11   7    13386.22    13447.36    186.29 o 
   0  11   7     5004.56     5280.25    107.17 o 
   1  11   7      637.27      604.70     61.60 o 
   2  11   7      548.56      565.99     50.61 o 
   3  11   7     2635.70     2445.78    116.96 o 
   4  11   7      930.34      942.22     64.56 o 
   5  11   7        1.69        3.59     24.39 o 
   6  11   7     1156.77     1359.35     82.81 o 
   7  11   7     1254.99     1300.68     85.58 o 
 -10  12   7       23.97        6.40     27.49 o 
  -9  12   7       60.87       91.61     30.83 o 
  -8  12   7       85.69      115.63     29.59 o 
  -7  12   7       61.61      121.43     28.34 o 
  -6  12   7      261.70      251.11     33.89 o 
  -5  12   7       47.14       42.78     18.12 o 
  -4  12   7        1.34       16.77     14.70 o 
  -3  12   7      443.01      419.33     38.31 o 
  -2  12   7     1889.72     1911.94     66.01 o 
  -1  12   7        1.82        4.33     17.43 o 
   0  12   7     1963.92     1979.39     67.44 o 
   1  12   7       69.49       47.78     22.19 o 
   2  12   7       72.72       64.21     34.89 o 
   3  12   7      323.29      203.56     48.24 o 
   4  12   7       13.31       59.96     35.86 o 
   5  12   7      502.77      403.15     67.78 o 
   6  12   7      141.89      169.50     43.18 o 
  -9  13   7      300.89      324.04     44.28 o 
  -8  13   7      412.69      294.11     58.69 o 
  -7  13   7     1203.41     1190.58     64.70 o 
  -6  13   7     1802.54     1757.36     87.14 o 
  -5  13   7       15.07       20.98     18.74 o 
  -4  13   7     1792.86     1738.13     65.92 o 
  -3  13   7     1978.58     2014.66     69.51 o 
  -2  13   7     2275.16     2149.67     71.71 o 
  -1  13   7     1717.24     1667.59     87.60 o 
   0  13   7     3778.28     3922.14    117.37 o 
   1  13   7     1538.44     1469.57     85.62 o 
   2  13   7      116.76      147.41     77.67 o 
   3  13   7     3331.34     3394.80    147.61 o 
   4  13   7       42.78       71.32     41.06 o 
   5  13   7      258.33      246.22     58.88 o 
  -8  14   7        5.12       26.92     30.17 o 
  -7  14   7       61.88       19.01     29.44 o 
  -6  14   7        3.54       26.05     26.36 o 
  -5  14   7      147.70      136.28     27.00 o 
  -4  14   7        7.45       23.21     19.37 o 
  -3  14   7       26.91        7.67     21.14 o 
  -2  14   7        0.20       18.26     21.95 o 
  -1  14   7       40.98       31.83     29.42 o 
   0  14   7        2.13       -8.17     19.25 o 
   1  14   7        6.10       27.97     24.42 o 
   2  14   7        9.22       22.37     34.36 o 
   3  14   7      217.90      204.62     53.96 o 
   4  14   7        1.72      -18.55     34.73 o 
  -7  15   7      791.63      822.44     95.16 o 
  -6  15   7     1637.20     1575.59     87.63 o 
  -5  15   7       14.86       65.05     35.71 o 
  -4  15   7      386.75      269.98     42.12 o 
  -3  15   7     1140.64     1023.28     69.39 o 
  -2  15   7      212.55      147.10     34.23 o 
  -1  15   7      603.29      523.19     54.70 o 
   0  15   7     1306.36     1429.27     84.70 o 
   1  15   7      745.63      710.31     84.74 o 
   2  15   7      455.39      405.97     67.47 o 
   3  15   7      366.94      411.00     70.56 o 
  -6  16   7       53.55       33.68     31.87 o 
  -5  16   7      139.83      144.38     47.80 o 
  -4  16   7      100.96      113.18     31.93 o 
  -3  16   7        5.46        9.39     26.07 o 
  -2  16   7      121.51       79.54     32.02 o 
  -1  16   7      185.62      168.26     37.62 o 
   0  16   7        2.20       16.78     35.81 o 
   1  16   7      239.76      273.39     61.40 o 
   2  16   7      189.72      165.12    101.21 o 
  -2  17   7        1.22       17.70     26.33 o 
 -13   0   8     1324.45     1386.17    102.65 o 
 -12   0   8     1924.75     1693.75    104.66 o 
 -11   0   8      575.38      499.49     60.82 o 
 -10   0   8     8978.33     9727.91    287.96 o 
  -9   0   8      984.65      966.77     74.68 o 
  -8   0   8     1924.00     1988.67     63.66 o 
  -7   0   8     8850.18     8665.08    138.55 o 
  -6   0   8     3029.49     2848.16     69.28 o 
  -5   0   8       38.31       19.80     12.52 o 
  -4   0   8     3736.20     3503.57     69.86 o 
  -3   0   8    22173.82    21965.89    278.40 o 
  -2   0   8     8705.57     8862.53    124.09 o 
  -1   0   8      539.35      768.23     73.73 o 
   0   0   8    10151.58     9455.32    129.11 o 
   1   0   8     2358.33     2265.12     57.69 o 
   2   0   8     3169.84     3335.97     83.29 o 
   3   0   8    13479.13    13773.76    193.62 o 
   4   0   8     4399.40     4410.59    100.92 o 
   5   0   8      170.87      129.10     33.57 o 
   6   0   8     1028.00     1012.56     84.29 o 
   7   0   8      492.37      631.07    114.88 o 
   8   0   8       55.52      103.72     42.31 o 
   9   0   8       32.85       -3.29     30.80 o 
 -13   1   8        7.24      -34.40     22.94 o 
 -12   1   8      845.46      819.28     55.46 o 
 -11   1   8       32.28       42.48     22.93 o 
 -10   1   8      498.12      478.44     59.41 o 
  -9   1   8      320.00      393.82     28.97 o 
  -8   1   8        4.44       13.41     11.57 o 
  -7   1   8      625.53      720.65     27.92 o 
  -6   1   8      171.74      137.69     21.44 o 
  -5   1   8       18.07       10.39      8.28 o 
  -4   1   8     1959.26     1951.35     35.72 o 
  -3   1   8     1936.04     2047.91     34.30 o 
  -2   1   8       52.65       60.21     10.56 o 
  -1   1   8      155.09      158.60     13.63 o 
   0   1   8       42.42       62.59      8.92 o 
   1   1   8      185.31      182.84     14.57 o 
   2   1   8      164.47      174.39     15.99 o 
   3   1   8       82.48       76.93     16.52 o 
   4   1   8        0.24       13.83     11.74 o 
   5   1   8      161.11      127.97     23.22 o 
   6   1   8       90.25       96.42     25.78 o 
   7   1   8       47.27       46.31     20.25 o 
   8   1   8       16.10       20.76     19.73 o 
   9   1   8        0.58       39.61     23.85 o 
 -13   2   8      681.06      628.66     66.28 o 
 -12   2   8       24.93        5.29     22.71 o 
 -11   2   8      294.36      221.90     33.90 o 
 -10   2   8     2779.57     2665.65     77.62 o 
  -9   2   8     2899.12     2846.56     67.87 o 
  -8   2   8      862.97      804.65     30.50 o 
  -7   2   8    11319.96    11010.20    115.05 o 
  -6   2   8     3206.88     3083.30     51.27 o 
  -5   2   8      169.16      190.93     15.24 o 
  -4   2   8    16243.95    16506.45    153.55 o 
  -3   2   8    12778.30    12397.21    125.07 o 
  -2   2   8     1279.20     1239.32     31.68 o 
  -1   2   8     6334.78     6278.68     88.06 o 
   0   2   8      894.43      722.09     26.93 o 
   1   2   8     4850.75     5006.21     64.63 o 
   2   2   8     1108.88     1073.88     31.41 o 
   3   2   8     4629.40     4544.95    103.42 o 
   4   2   8     6423.69     6662.99     97.36 o 
   5   2   8     1669.50     1565.23     51.00 o 
   6   2   8     2523.62     2580.59     77.91 o 
   7   2   8     1839.46     2070.73     81.76 o 
   8   2   8      231.13      196.43     31.94 o 
   9   2   8       16.32       42.25     29.19 o 
 -13   3   8      134.87      134.42     41.07 o 
 -12   3   8     1190.44     1197.22     77.44 o 
 -11   3   8      940.40     1001.77     70.60 o 
 -10   3   8      208.23      255.20     38.25 o 
  -9   3   8      510.90      526.04     32.85 o 
  -8   3   8     3152.42     3112.66     61.66 o 
  -7   3   8      937.78      903.72     30.83 o 
  -6   3   8       11.20       11.30      9.44 o 
  -5   3   8     1484.98     1386.14     33.91 o 
  -4   3   8     1447.58     1476.04     31.74 o 
  -3   3   8       39.37       56.83     10.99 o 
  -2   3   8     1114.96     1019.41     30.02 o 
  -1   3   8    11566.87    11825.39    124.26 o 
   0   3   8      210.78      277.95     15.03 o 
   1   3   8     2283.88     2162.40     40.78 o 
   2   3   8     5348.36     5450.17     98.04 o 
   3   3   8      396.30      464.42     35.13 o 
   4   3   8      372.38      382.56     28.49 o 
   5   3   8      352.53      320.81     29.46 o 
   6   3   8     1002.05     1041.29     79.49 o 
   7   3   8      101.09      101.71     24.21 o 
   8   3   8      384.52      391.67     49.97 o 
   9   3   8      589.39      458.51    100.79 o 
 -13   4   8      282.05      325.69     53.68 o 
 -12   4   8       21.53       26.15     29.91 o 
 -11   4   8      946.62      924.32     74.13 o 
 -10   4   8      140.89      142.01     34.24 o 
  -9   4   8      148.20      138.85     25.34 o 
  -8   4   8      741.49      810.71     40.88 o 
  -7   4   8     4779.87     4797.46     91.36 o 
  -6   4   8     1604.62     1541.06     36.58 o 
  -5   4   8        3.24       10.26      8.15 o 
  -4   4   8     4557.44     4658.71     60.20 o 
  -3   4   8     9648.05     9934.53     95.26 o 
  -2   4   8      913.13      960.46     30.29 o 
  -1   4   8     2580.66     2687.39     51.49 o 
   0   4   8     1548.81     1476.87     34.90 o 
   1   4   8      163.67      160.31     14.70 o 
   2   4   8     3037.73     3226.13     54.93 o 
   3   4   8     3357.52     3348.54     79.01 o 
   4   4   8      807.36      801.84     38.29 o 
   5   4   8     3403.29     3252.79     74.31 o 
   6   4   8      876.01      881.41     61.53 o 
   7   4   8      699.07      644.46     59.60 o 
   8   4   8      510.13      452.72    103.78 o 
 -13   5   8      327.18      257.55     65.30 o 
 -12   5   8     1555.27     1570.84     87.99 o 
 -11   5   8      971.10      966.14     68.97 o 
 -10   5   8      519.55      578.88     43.89 o 
  -9   5   8     2884.88     2917.23     79.96 o 
  -8   5   8     8474.89     8317.73    134.98 o 
  -7   5   8      270.32      294.79     27.00 o 
  -6   5   8     4561.23     4701.97     66.86 o 
  -5   5   8     7740.95     7423.26     85.22 o 
  -4   5   8    12510.82    13025.98    120.82 o 
  -3   5   8     6682.64     6953.82     76.55 o 
  -2   5   8     5754.03     5740.68    112.57 o 
  -1   5   8     4455.63     4418.09     56.70 o 
   0   5   8     1091.32     1114.46     28.79 o 
   1   5   8     9304.49     9481.11    101.91 o 
   2   5   8     6996.03     6807.15     86.23 o 
   3   5   8     1012.05     1033.98     53.17 o 
   4   5   8     2840.16     2988.44    156.75 o 
   5   5   8     1528.17     1743.27     63.98 o 
   6   5   8     1205.82     1068.22     68.31 o 
   7   5   8        2.11       -2.55     23.47 o 
   8   5   8     1145.03     1290.82     80.29 o 
 -13   6   8       96.99       84.89     40.75 o 
 -12   6   8       46.92        4.90     30.38 o 
 -11   6   8       71.87       55.50     32.05 o 
 -10   6   8       68.40       54.96     23.23 o 
  -9   6   8       12.64       20.57     19.91 o 
  -8   6   8      204.66      263.99     42.09 o 
  -7   6   8      219.02      209.33     27.87 o 
  -6   6   8       29.89       33.96     14.71 o 
  -5   6   8       54.30       68.56     16.49 o 
  -4   6   8     4708.24     4714.27     62.54 o 
  -3   6   8    11155.96    11420.89    110.33 o 
  -2   6   8      793.34      855.94     25.59 o 
  -1   6   8        0.42       -2.34      7.50 o 
   0   6   8     1461.99     1450.41     63.50 o 
   1   6   8      250.62      279.78     23.15 o 
   2   6   8       29.37       62.94     16.61 o 
   3   6   8      244.13      245.99     29.79 o 
   4   6   8       25.80       38.35     19.41 o 
   5   6   8        0.03       18.98     18.33 o 
   6   6   8      591.82      582.88     46.15 o 
   7   6   8        3.49       -4.16     22.58 o 
   8   6   8       33.32       89.28     34.08 o 
 -12   7   8     1809.83     1970.71    140.34 o 
 -11   7   8     1184.55     1302.55     88.30 o 
 -10   7   8        1.70      -13.43     20.04 o 
  -9   7   8     2138.26     2244.93     74.44 o 
  -8   7   8     7126.14     7241.04    131.36 o 
  -7   7   8      891.23      967.81     41.53 o 
  -6   7   8       20.05       26.84     15.49 o 
  -5   7   8     5101.38     5110.03     83.21 o 
  -4   7   8     1515.21     1454.53     41.74 o 
  -3   7   8     3158.35     3079.11     58.81 o 
  -2   7   8     3537.63     3437.87     53.39 o 
  -1   7   8     6409.57     6486.28     91.86 o 
   0   7   8     2233.54     2198.35     51.82 o 
   1   7   8     4256.11     4372.63     80.18 o 
   2   7   8     4131.07     4235.36     77.57 o 
   3   7   8     1084.26     1153.27     52.42 o 
   4   7   8      499.27      538.52     41.34 o 
   5   7   8     1095.01     1210.41     58.35 o 
   6   7   8     1313.10     1200.02     62.91 o 
   7   7   8      257.51      277.74     44.83 o 
   8   7   8      518.43      541.42     59.99 o 
 -12   8   8       70.65       17.56     32.11 o 
 -11   8   8       57.14       48.65     27.79 o 
 -10   8   8      342.56      334.21     58.07 o 
  -9   8   8      816.03      777.62     51.71 o 
  -8   8   8       45.84       54.48     22.20 o 
  -7   8   8       10.81        0.75     17.62 o 
  -6   8   8       97.17      122.02     20.07 o 
  -5   8   8      616.89      580.00     32.87 o 
  -4   8   8      121.12      148.54     20.45 o 
  -3   8   8      388.82      388.74     25.71 o 
  -2   8   8     1130.09     1078.45     62.28 o 
  -1   8   8      734.52      700.35     41.45 o 
   0   8   8     1496.27     1459.50     44.44 o 
   1   8   8      180.38      161.23     21.47 o 
   2   8   8       25.33        9.98     13.94 o 
   3   8   8      678.73      735.84     45.01 o 
   4   8   8      158.68      130.22     32.40 o 
   5   8   8       37.77       75.49     24.08 o 
   6   8   8      482.78      400.28     48.95 o 
   7   8   8       51.76       33.45     29.94 o 
 -12   9   8      913.56      913.64     79.34 o 
 -11   9   8      854.45      950.10     63.03 o 
 -10   9   8        0.20       -9.66     24.22 o 
  -9   9   8     1896.70     2143.25     77.79 o 
  -8   9   8     4374.49     4433.93    105.46 o 
  -7   9   8       65.02       55.35     21.88 o 
  -6   9   8     1112.16     1196.42     63.59 o 
  -5   9   8     2092.52     2075.55     55.95 o 
  -4   9   8      110.85      142.70     20.13 o 
  -3   9   8        0.77       16.51     15.79 o 
  -2   9   8      775.05      769.51     42.03 o 
  -1   9   8     2930.59     2846.37     95.62 o 
   0   9   8      570.76      565.56     48.75 o 
   1   9   8     2113.38     2126.68     56.40 o 
   2   9   8     3490.36     3477.15     84.72 o 
   3   9   8      609.49      648.60     44.01 o 
   4   9   8      679.92      721.19     89.27 o 
   5   9   8     1656.92     1897.72     71.93 o 
   6   9   8      341.38      314.34     39.94 o 
   7   9   8       80.70      101.98     44.45 o 
 -11  10   8      237.06      249.24     41.97 o 
 -10  10   8     2079.17     2168.51     84.68 o 
  -9  10   8      519.67      511.10     48.76 o 
  -8  10   8        4.55       -5.29     21.04 o 
  -7  10   8     1227.58     1175.45     58.20 o 
  -6  10   8      124.80      152.26     26.94 o 
  -5  10   8       65.86       79.32     19.86 o 
  -4  10   8     2799.73     2982.73     79.63 o 
  -3  10   8     4183.26     4098.92     96.73 o 
  -2  10   8       77.22       34.95     19.36 o 
  -1  10   8       38.74        4.82     15.53 o 
   0  10   8     1192.36     1302.33     54.20 o 
   1  10   8      772.01      750.59     44.88 o 
   2  10   8      199.07      200.08     46.71 o 
   3  10   8     1831.51     1888.80     85.59 o 
   4  10   8      876.66      923.93     53.95 o 
   5  10   8        2.80       -7.03     23.42 o 
   6  10   8      938.08      860.39     69.21 o 
   7  10   8      544.88      562.35     87.57 o 
 -11  11   8      192.39      130.53     57.54 o 
 -10  11   8       41.85       -2.08     26.53 o 
  -9  11   8      480.76      496.59     56.26 o 
  -8  11   8      875.53      899.83     56.90 o 
  -7  11   8      295.36      287.89     35.85 o 
  -6  11   8      500.32      522.44     37.17 o 
  -5  11   8      838.76      810.14     48.09 o 
  -4  11   8      942.86      925.90     49.85 o 
  -3  11   8     1320.69     1374.70     58.48 o 
  -2  11   8        4.62       19.23     17.64 o 
  -1  11   8       13.87       16.83     17.81 o 
   0  11   8        8.96       -2.68     17.12 o 
   1  11   8      219.05      224.15     33.35 o 
   2  11   8      859.71      853.33     63.77 o 
   3  11   8      112.09       65.96     36.20 o 
   4  11   8       40.64       31.12     26.79 o 
   5  11   8      824.50      878.39     90.74 o 
   6  11   8      283.61      239.64     46.41 o 
 -10  12   8     1771.31     2059.91     89.89 o 
  -9  12   8      423.81      414.68     47.04 o 
  -8  12   8      352.41      376.93     56.30 o 
  -7  12   8     1575.41     1693.30     86.35 o 
  -6  12   8      745.62      741.52     60.20 o 
  -5  12   8       69.40       52.83     20.28 o 
  -4  12   8     1504.25     1478.07     62.33 o 
  -3  12   8     4508.87     4536.84    113.67 o 
  -2  12   8     1869.83     1824.53     66.08 o 
  -1  12   8     1980.56     1953.78     97.87 o 
   0  12   8     1854.15     1966.44     69.63 o 
   1  12   8      466.57      478.12     47.74 o 
   2  12   8      673.59      686.01    111.63 o 
   3  12   8     2562.09     2529.59    125.84 o 
   4  12   8      533.56      603.48    108.99 o 
   5  12   8       16.12       23.58     36.92 o 
  -9  13   8       32.05       40.27     39.48 o 
  -8  13   8        5.90      -15.82     27.20 o 
  -7  13   8       32.40       29.79     29.19 o 
  -6  13   8        7.81        2.92     25.60 o 
  -5  13   8        1.43       10.17     19.26 o 
  -4  13   8      173.43      138.21     27.81 o 
  -3  13   8      275.24      304.70     35.65 o 
  -2  13   8      120.31       89.57     24.83 o 
  -1  13   8      376.35      326.14     37.43 o 
   0  13   8       12.04        6.65     21.37 o 
   1  13   8        0.23       38.45     22.45 o 
   2  13   8        1.92       12.28     33.06 o 
   3  13   8       56.50      130.00     43.05 o 
   4  13   8        9.54       35.56     37.55 o 
   5  13   8        5.98       19.53     39.91 o 
  -8  14   8      140.52      115.59     39.98 o 
  -7  14   8      392.86      403.27     56.02 o 
  -6  14   8     1260.73     1177.09    108.21 o 
  -5  14   8       16.63       18.86     20.94 o 
  -4  14   8      673.57      770.65     55.02 o 
  -3  14   8     2521.67     2484.54    124.66 o 
  -2  14   8      807.13      929.67     67.24 o 
  -1  14   8       84.05       65.10     27.49 o 
   0  14   8     1169.66     1196.74     75.46 o 
   1  14   8      757.69      770.91     86.01 o 
   2  14   8      367.09      245.07    115.29 o 
   3  14   8      145.14       65.53     64.18 o 
   4  14   8     1013.39      960.82    100.99 o 
  -7  15   8      115.79       62.35     35.36 o 
  -6  15   8      133.26       88.20     50.43 o 
  -5  15   8      166.42      203.67     43.85 o 
  -4  15   8      120.42      102.61     32.32 o 
  -3  15   8        5.90       15.08     27.03 o 
  -2  15   8       31.88       60.37     28.97 o 
  -1  15   8      170.07      182.46     37.76 o 
   0  15   8       22.80      -18.78     23.14 o 
   1  15   8       10.68       15.25     36.15 o 
   2  15   8        3.73       22.12     32.22 o 
  -5  16   8       87.15       71.38     39.08 o 
  -4  16   8      610.24      686.05     65.16 o 
  -3  16   8     1649.63     1523.87    111.81 o 
  -2  16   8        1.46        2.07     23.59 o 
  -1  16   8      186.64      252.30     47.92 o 
   0  16   8     1007.93     1048.32     77.76 o 
   1  16   8      387.05      498.71     91.20 o 
 -13   1   9     2118.71     2249.37     85.79 o 
 -12   1   9        3.23       -3.51     21.99 o 
 -11   1   9     1357.23     1383.49     72.21 o 
 -10   1   9     7404.83     7303.20    132.01 o 
  -9   1   9     1395.64     1428.00     47.16 o 
  -8   1   9      712.20      721.36     30.24 o 
  -7   1   9     2837.28     2689.98     50.84 o 
  -6   1   9     7387.42     7334.85     86.41 o 
  -5   1   9      106.51      127.80     13.51 o 
  -4   1   9    14260.95    14414.03    127.84 o 
  -3   1   9    16503.05    16007.97    145.43 o 
  -2   1   9     2221.15     2186.71     43.47 o 
  -1   1   9       83.39      149.25     14.53 o 
   0   1   9     8927.03     8544.03    100.15 o 
   1   1   9     1275.83     1351.93     32.95 o 
   2   1   9      102.42       95.07     14.18 o 
   3   1   9     7251.04     7368.53     94.56 o 
   4   1   9     4144.89     4382.38     73.84 o 
   5   1   9      120.99       75.94     21.31 o 
   6   1   9     3209.48     3236.44     93.02 o 
   7   1   9     2691.68     2652.97    122.13 o 
   8   1   9      149.30      104.42     36.17 o 
 -13   2   9      210.12      171.46     41.19 o 
 -12   2   9       49.93       98.88     27.30 o 
 -11   2   9      165.38      179.09     29.30 o 
 -10   2   9       17.34      -15.48     16.53 o 
  -9   2   9      366.68      422.34     39.95 o 
  -8   2   9      426.85      491.06     26.22 o 
  -7   2   9     1793.55     1799.49     41.63 o 
  -6   2   9       40.30       49.40     11.43 o 
  -5   2   9      964.79      944.91     27.71 o 
  -4   2   9     1279.87     1356.22     51.55 o 
  -3   2   9      795.58      810.66     28.64 o 
  -2   2   9     7829.12     7936.40     95.65 o 
  -1   2   9     1413.88     1352.67     35.47 o 
   0   2   9      783.39      849.50     26.90 o 
   1   2   9        4.60        6.14      7.97 o 
   2   2   9      504.37      550.95     29.30 o 
   3   2   9      162.00      134.69     17.93 o 
   4   2   9      353.22      399.50     30.63 o 
   5   2   9     1104.99     1018.35     75.16 o 
   6   2   9     1074.46     1041.34     79.82 o 
   7   2   9       89.60       53.95     27.91 o 
   8   2   9      626.61      622.43     61.60 o 
 -13   3   9     1726.27     1764.71    106.56 o 
 -12   3   9        4.78        3.83     28.78 o 
 -11   3   9     2549.74     2572.52     96.36 o 
 -10   3   9     5603.87     5782.16    100.91 o 
  -9   3   9     2373.98     2443.92     61.01 o 
  -8   3   9     1792.71     1864.90     44.91 o 
  -7   3   9     5929.05     5914.73     87.14 o 
  -6   3   9      871.98      868.62     29.08 o 
  -5   3   9      675.97      708.82     25.36 o 
  -4   3   9    10491.46    10546.59    117.00 o 
  -3   3   9     5434.84     5462.44     76.87 o 
  -2   3   9      375.32      373.28     22.01 o 
  -1   3   9     2187.26     2214.19     47.09 o 
   0   3   9     2371.06     2178.88     48.37 o 
   1   3   9     2296.41     2429.19     53.28 o 
   2   3   9     1068.49     1095.95     38.36 o 
   3   3   9     4003.72     4096.14     76.23 o 
   4   3   9     2348.00     2333.93     70.29 o 
   5   3   9      239.16      204.32     30.23 o 
   6   3   9     1898.83     1880.84     93.80 o 
   7   3   9      444.57      503.34     55.02 o 
   8   3   9      135.16       86.21     35.78 o 
 -13   4   9      323.35      325.64     52.22 o 
 -12   4   9     2226.54     2135.27     97.17 o 
 -11   4   9     1290.94     1054.83     69.47 o 
 -10   4   9      906.09      909.29     50.68 o 
  -9   4   9     5717.96     5900.52    114.31 o 
  -8   4   9     6529.15     6732.12     89.84 o 
  -7   4   9      231.41      265.21     20.24 o 
  -6   4   9     1976.15     1988.98     56.53 o 
  -5   4   9     4200.46     4259.79     60.95 o 
  -4   4   9        3.09        3.34      7.91 o 
  -3   4   9     3562.70     3885.33     64.32 o 
  -2   4   9    19107.60    19244.75    213.37 o 
  -1   4   9     7260.63     7463.64     96.98 o 
   0   4   9      681.47      790.94     32.24 o 
   1   4   9    10010.06    10182.39    124.04 o 
   2   4   9     7659.29     7707.95    130.17 o 
   3   4   9      227.67      238.57     26.26 o 
   4   4   9      785.97      798.52     46.77 o 
   5   4   9     1434.54     1529.03     62.95 o 
   6   4   9      545.53      562.74     54.13 o 
   7   4   9      205.03      213.43     40.41 o 
   8   4   9      912.93      899.42     71.96 o 
 -13   5   9      418.31      301.83     88.97 o 
 -12   5   9        0.37       17.02     28.95 o 
 -11   5   9      409.33      350.35     80.97 o 
 -10   5   9      792.50      788.04     49.51 o 
  -9   5   9       35.59       22.34     19.28 o 
  -8   5   9       98.53       37.77     19.09 o 
  -7   5   9      126.90      177.91     24.47 o 
  -6   5   9        1.06        9.41     10.43 o 
  -5   5   9       84.79      101.92     22.28 o 
  -4   5   9        2.99      -10.38      9.28 o 
  -3   5   9     4509.57     4521.96     71.52 o 
  -2   5   9     2101.95     2142.60     48.15 o 
  -1   5   9      197.94      195.17     19.09 o 
   0   5   9      299.17      366.39     25.23 o 
   1   5   9      256.83      300.27     25.65 o 
   2   5   9        9.05        3.14     12.97 o 
   3   5   9      125.84      153.31     21.70 o 
   4   5   9      231.18      219.90     29.84 o 
   5   5   9       52.10       63.47     23.67 o 
   6   5   9        4.78        5.44     29.77 o 
   7   5   9      169.77      269.63     44.53 o 
   8   5   9       45.50       61.07     50.35 o 
 -13   6   9      417.27      384.40     69.93 o 
 -12   6   9     2408.39     2654.23    132.35 o 
 -11   6   9     1060.30     1077.79     73.71 o 
 -10   6   9       12.19       15.87     19.68 o 
  -9   6   9     2405.54     2529.78     76.74 o 
  -8   6   9     6669.91     6800.84    135.02 o 
  -7   6   9      970.36      895.95     45.89 o 
  -6   6   9      860.23      867.37     37.32 o 
  -5   6   9     8174.74     7994.74    105.71 o 
  -4   6   9     3080.50     2960.75     55.81 o 
  -3   6   9     4680.33     4883.09     75.87 o 
  -2   6   9    12305.24    12074.43    136.10 o 
  -1   6   9     4865.85     4874.26     87.37 o 
   0   6   9      449.04      465.63     29.58 o 
   1   6   9     5565.76     5644.82     90.27 o 
   2   6   9     5808.00     5669.13     92.65 o 
   3   6   9      678.42      683.68     43.20 o 
   4   6   9      176.96      206.95     30.29 o 
   5   6   9     2270.04     2370.65    129.91 o 
   6   6   9     1558.80     1520.79    117.72 o 
   7   6   9      490.88      461.94     56.07 o 
 -12   7   9       64.80        2.31     42.51 o 
 -11   7   9       22.34       11.67     23.63 o 
 -10   7   9       54.30       27.67     21.88 o 
  -9   7   9       38.19       21.31     22.50 o 
  -8   7   9      172.37      145.51     27.13 o 
  -7   7   9       15.83       13.66     15.56 o 
  -6   7   9       49.41       50.32     16.72 o 
  -5   7   9      132.22      146.14     19.66 o 
  -4   7   9       86.13       83.62     20.06 o 
  -3   7   9       49.14       51.56     16.43 o 
  -2   7   9      129.28      156.56     18.10 o 
  -1   7   9      116.13      108.39     17.04 o 
   0   7   9      184.08      176.86     32.12 o 
   1   7   9      653.77      670.07     34.40 o 
   2   7   9       16.08       15.41     15.03 o 
   3   7   9      113.62      105.43     23.84 o 
   4   7   9        5.09       33.98     19.07 o 
   5   7   9        5.65       37.18     21.26 o 
   6   7   9      252.37      222.96     35.44 o 
   7   7   9       42.45       48.16     32.82 o 
 -12   8   9      771.51      626.02     70.98 o 
 -11   8   9      496.65      626.48     64.68 o 
 -10   8   9       67.52       21.83     24.07 o 
  -9   8   9     3213.49     3270.46    121.60 o 
  -8   8   9     2856.02     2992.15     83.84 o 
  -7   8   9      656.36      770.39     40.02 o 
  -6   8   9     2159.62     2181.54     57.92 o 
  -5   8   9     2373.36     2497.53     70.74 o 
  -4   8   9     2437.78     2344.87     84.08 o 
  -3   8   9      454.39      415.69     33.74 o 
  -2   8   9     3210.51     3018.50     75.30 o 
  -1   8   9     4823.50     4822.39     96.94 o 
   0   8   9       12.40        2.34     12.89 o 
   1   8   9     4812.24     5016.63     87.87 o 
   2   8   9     2975.68     3071.93     87.29 o 
   3   8   9     1636.16     1555.16     62.09 o 
   4   8   9       94.22       86.49     24.89 o 
   5   8   9     2451.45     2603.77    137.13 o 
   6   8   9     1293.68     1404.59     85.49 o 
   7   8   9       41.08       31.90     31.68 o 
 -12   9   9       39.21       16.41     37.17 o 
 -11   9   9        1.10      -21.86     25.39 o 
 -10   9   9      224.05      208.51     35.88 o 
  -9   9   9       58.11       46.01     24.80 o 
  -8   9   9      345.73      309.93     35.59 o 
  -7   9   9     1403.20     1327.11     60.65 o 
  -6   9   9      613.37      653.49     43.96 o 
  -5   9   9     1747.91     1773.01     63.35 o 
  -4   9   9     1235.03     1039.02     49.73 o 
  -3   9   9     2234.60     2219.81     66.97 o 
  -2   9   9      659.11      650.95     41.21 o 
  -1   9   9       83.81       29.74     18.55 o 
   0   9   9       21.56       24.54     17.37 o 
   1   9   9       54.93       33.76     15.27 o 
   2   9   9      213.61      184.86     28.10 o 
   3   9   9      385.16      450.67     40.55 o 
   4   9   9     1037.19     1049.48     70.02 o 
   5   9   9      251.62      305.45     38.45 o 
   6   9   9       61.46       75.03     28.54 o 
 -11  10   9      588.98      610.74     65.80 o 
 -10  10   9      253.43      299.94     45.67 o 
  -9  10   9     2045.68     2141.96     92.10 o 
  -8  10   9     3000.12     2913.96    104.13 o 
  -7  10   9      722.10      684.99    126.72 o 
  -6  10   9     1799.84     1859.14     66.63 o 
  -5  10   9     2436.80     2631.29     92.39 o 
  -4  10   9       85.98       52.30     20.26 o 
  -3  10   9     2951.11     2778.84     77.66 o 
  -2  10   9     2710.98     2769.23     77.24 o 
  -1  10   9     1934.60     1896.65     66.67 o 
   0  10   9      117.61      145.27     24.37 o 
   1  10   9     3834.02     3906.42     93.41 o 
   2  10   9     1659.37     1616.68     78.35 o 
   3  10   9       54.61       64.43     22.66 o 
   4  10   9      798.95      744.75     62.31 o 
   5  10   9     1457.56     1354.27     80.40 o 
   6  10   9      295.20      303.57     48.26 o 
 -11  11   9      863.46      990.52     80.77 o 
 -10  11   9     1177.54     1274.24     89.32 o 
  -9  11   9      216.61      264.59     79.36 o 
  -8  11   9      169.56      249.38     58.47 o 
  -7  11   9     3287.62     3122.25    108.28 o 
  -6  11   9     2008.98     2086.70    124.09 o 
  -5  11   9      626.81      722.51     47.08 o 
  -4  11   9     6711.55     6611.14    127.55 o 
  -3  11   9     8634.04     8520.22    146.71 o 
  -2  11   9       47.70       48.91     20.52 o 
  -1  11   9     1373.91     1485.15     60.74 o 
   0  11   9     1768.43     1822.57     65.80 o 
   1  11   9       23.19       15.77     17.71 o 
   2  11   9     1455.55     1489.27     86.64 o 
   3  11   9     3349.76     3613.10    119.23 o 
   4  11   9      797.01      859.48     86.78 o 
   5  11   9      118.00      104.20     36.50 o 
 -10  12   9        3.98      -30.35     29.03 o 
  -9  12   9       31.12       56.28     34.62 o 
  -8  12   9      399.23      318.34     49.40 o 
  -7  12   9      124.27      156.84     38.68 o 
  -6  12   9        0.38        5.75     20.20 o 
  -5  12   9       27.15       21.13     19.41 o 
  -4  12   9      143.19      124.74     26.66 o 
  -3  12   9      171.67      151.77     36.19 o 
  -2  12   9       41.69        5.55     18.80 o 
  -1  12   9      459.77      534.47     43.44 o 
   0  12   9       53.81       28.03     20.16 o 
   1  12   9       60.22       17.20     19.42 o 
   2  12   9      730.60      585.68     74.77 o 
   3  12   9      210.64      219.07     53.61 o 
   4  12   9        5.33       14.43     35.54 o 
   5  12   9       25.69      -28.48     46.29 o 
  -9  13   9      367.68      323.28     56.89 o 
  -8  13   9      104.63       53.06     35.90 o 
  -7  13   9      884.57      886.56     70.59 o 
  -6  13   9     1212.59     1297.80     76.98 o 
  -5  13   9       58.27       41.88     21.50 o 
  -4  13   9     1629.42     1698.97    123.89 o 
  -3  13   9     2895.94     2967.20     88.09 o 
  -2  13   9      445.08      349.10     38.09 o 
  -1  13   9      780.90      714.81     49.61 o 
   0  13   9     2071.85     2029.43     88.79 o 
   1  13   9      375.52      291.59     59.70 o 
   2  13   9      370.02      322.56     60.80 o 
   3  13   9      750.19      790.18     89.18 o 
   4  13   9     1285.81     1236.83    219.74 o 
  -8  14   9        1.02       15.91     34.13 o 
  -7  14   9       89.13       71.81     36.36 o 
  -6  14   9        0.57       24.45     29.82 o 
  -5  14   9       31.90       49.85     23.12 o 
  -4  14   9        3.52      -11.92     18.04 o 
  -3  14   9       84.81       66.38     31.38 o 
  -2  14   9       47.75       48.53     28.30 o 
  -1  14   9       12.87       -0.72     24.44 o 
   0  14   9       15.23        0.50     24.29 o 
   1  14   9        0.50       28.76     36.52 o 
   2  14   9       12.57       44.10     37.84 o 
   3  14   9      257.70      320.88     66.29 o 
  -7  15   9      924.46      981.15     78.11 o 
  -6  15   9      875.29      967.03     75.23 o 
  -5  15   9        1.47       -9.29     22.58 o 
  -4  15   9      928.59     1081.47    127.38 o 
  -3  15   9     2946.61     2952.00    111.99 o 
  -2  15   9        2.76       26.27     27.48 o 
  -1  15   9        7.09       -0.26     26.51 o 
   0  15   9      768.80      721.86     90.22 o 
   1  15   9      167.64       99.03     46.90 o 
  -5  16   9      260.16      162.88     50.39 o 
  -4  16   9       91.97      115.90     36.50 o 
  -3  16   9        0.12       19.28     27.62 o 
  -2  16   9       85.44      104.64     35.84 o 
  -1  16   9      919.42      931.26    102.78 o 
 -13   0  10     3735.24     3693.81    169.74 o 
 -12   0  10      130.23       74.94     46.39 o 
 -11   0  10        5.40      -23.45     27.06 o 
 -10   0  10     9500.53     9856.93    350.65 o 
  -9   0  10     3653.22     3488.73    120.21 o 
  -8   0  10      446.77      501.55     38.59 o 
  -7   0  10     2670.00     2394.31     68.94 o 
  -6   0  10    24004.18    24164.04    283.89 o 
  -5   0  10     1872.90     1951.06     56.24 o 
  -4   0  10     7008.23     6938.90    111.05 o 
  -3   0  10     3526.54     3559.03     70.57 o 
  -2   0  10     3195.69     3349.13     83.87 o 
  -1   0  10      132.81       90.70     24.84 o 
   0   0  10    13164.84    13292.75    175.55 o 
   1   0  10     7784.59     7555.47    125.18 o 
   2   0  10      876.91      931.57     46.21 o 
   3   0  10      144.93      177.60     41.06 o 
   4   0  10     4717.62     5156.60    118.81 o 
   5   0  10      146.36      162.84     61.91 o 
   6   0  10     1449.55     1381.85    137.72 o 
   7   0  10     1660.74     2183.53    177.02 o 
   8   0  10      727.01      794.17    124.56 o 
 -13   1  10      152.14       84.20     29.39 o 
 -12   1  10       95.01       57.66     24.21 o 
 -11   1  10      480.72      511.53     49.36 o 
 -10   1  10       23.96       38.93     18.55 o 
  -9   1  10      296.44      343.58     31.26 o 
  -8   1  10     2770.22     2845.72     55.70 o 
  -7   1  10       37.77       47.19     12.39 o 
  -6   1  10      234.87      265.35     21.68 o 
  -5   1  10      128.40      142.86     14.73 o 
  -4   1  10        0.88       -7.72      7.43 o 
  -3   1  10       23.76       25.28      8.28 o 
  -2   1  10     1000.00     1071.01     35.24 o 
  -1   1  10      352.88      417.72     32.65 o 
   0   1  10      594.99      616.67     27.37 o 
   1   1  10      176.39      195.44     19.63 o 
   2   1  10      442.93      458.97     28.60 o 
   3   1  10     1234.54     1271.14     45.39 o 
   4   1  10      369.33      338.00     33.47 o 
   5   1  10      129.65      110.33     26.65 o 
   6   1  10        0.15       18.54     30.66 o 
   7   1  10        7.85       38.43     33.12 o 
   8   1  10       20.96       68.19     38.79 o 
 -13   2  10     1918.30     2248.90    101.36 o 
 -12   2  10       21.77       41.48     27.42 o 
 -11   2  10       29.01        1.71     19.72 o 
 -10   2  10     3474.62     3538.87     77.04 o 
  -9   2  10     1036.12     1047.01     51.71 o 
  -8   2  10      758.06      736.43     31.17 o 
  -7   2  10     4057.63     3925.88     63.78 o 
  -6   2  10     5041.92     4978.07     69.90 o 
  -5   2  10      103.43       97.10     13.26 o 
  -4   2  10     9330.57     9137.82     93.74 o 
  -3   2  10    15479.79    15833.59    175.65 o 
  -2   2  10     1263.91     1315.89     38.39 o 
  -1   2  10        3.07       17.36      9.69 o 
   0   2  10     7501.93     7578.78    129.17 o 
   1   2  10     1188.06     1312.57     41.08 o 
   2   2  10      403.30      452.29     29.10 o 
   3   2  10     3708.58     3805.14     75.88 o 
   4   2  10     1197.79     1234.72     98.15 o 
   5   2  10       20.75       27.11     21.21 o 
   6   2  10      991.75      941.30     66.41 o 
   7   2  10     2124.00     2155.11     97.67 o 
   8   2  10     1325.99     1265.61    103.14 o 
 -13   3  10       31.78       17.66     31.26 o 
 -12   3  10     1960.55     2038.65     95.00 o 
 -11   3  10     1788.26     1826.76     83.38 o 
 -10   3  10       87.98       71.92     20.28 o 
  -9   3  10     1729.66     1704.19     52.23 o 
  -8   3  10     1527.79     1456.68     41.04 o 
  -7   3  10       11.99       25.77     11.68 o 
  -6   3  10     1421.39     1461.15     37.16 o 
  -5   3  10     4684.52     4484.00     84.97 o 
  -4   3  10     1981.10     2029.43     46.38 o 
  -3   3  10      677.65      803.30     52.33 o 
  -2   3  10     1934.27     2086.04     54.20 o 
  -1   3  10     3529.94     3559.95     84.10 o 
   0   3  10      157.24      217.30     20.34 o 
   1   3  10     2559.16     2483.77     56.30 o 
   2   3  10     2107.28     2179.77     54.91 o 
   3   3  10      765.21      816.84     38.71 o 
   4   3  10      141.14      133.18     24.65 o 
   5   3  10     1902.70     1894.18    107.30 o 
   6   3  10      344.11      282.13    112.46 o 
   7   3  10      166.19      193.06     51.10 o 
   8   3  10       87.18      132.05     37.60 o 
 -13   4  10      397.67      378.37     54.87 o 
 -12   4  10       66.18       41.16     31.18 o 
 -11   4  10      388.99      447.57     78.20 o 
 -10   4  10      448.64      487.01     66.10 o 
  -9   4  10      256.94      307.93     39.21 o 
  -8   4  10      606.87      619.59     29.99 o 
  -7   4  10     1492.58     1619.62     56.38 o 
  -6   4  10     1559.41     1519.64     38.02 o 
  -5   4  10      443.50      529.66     23.60 o 
  -4   4  10     3965.37     4092.42     98.74 o 
  -3   4  10     1828.40     1808.69     44.51 o 
  -2   4  10       18.70       36.08     11.75 o 
  -1   4  10     2881.52     2879.44     58.32 o 
   0   4  10     3849.92     3925.06    165.78 o 
   1   4  10      309.03      241.57     46.69 o 
   2   4  10      140.91      166.32     24.65 o 
   3   4  10      282.18      309.45     27.95 o 
   4   4  10      631.54      643.35     44.20 o 
   5   4  10      135.99      131.48     26.82 o 
   6   4  10      532.48      542.14     55.46 o 
   7   4  10     1329.71     1268.38     80.69 o 
 -13   5  10      324.03      309.04    108.65 o 
 -12   5  10     1764.55     1848.71    110.31 o 
 -11   5  10     1610.59     1737.80     85.09 o 
 -10   5  10        3.50       15.94     19.84 o 
  -9   5  10     2468.39     2462.36     74.36 o 
  -8   5  10     3758.32     4010.11     79.06 o 
  -7   5  10       95.13       84.25     30.81 o 
  -6   5  10     3011.66     3148.35     85.25 o 
  -5   5  10     5261.47     5250.35     89.53 o 
  -4   5  10     4792.56     4640.01     75.78 o 
  -3   5  10     1368.60     1408.11     40.22 o 
  -2   5  10     7009.31     6950.54    104.77 o 
  -1   5  10     4469.55     4290.80     74.37 o 
   0   5  10        1.09       -1.86     11.08 o 
   1   5  10     6332.42     6500.39     99.28 o 
   2   5  10     7021.58     7029.44    106.84 o 
   3   5  10      351.75      367.22     35.82 o 
   4   5  10      349.05      389.43     74.91 o 
   5   5  10     2497.51     2590.68    117.37 o 
   6   5  10     1012.03     1125.42     73.43 o 
   7   5  10       15.50       53.02     32.00 o 
 -13   6  10      109.12       89.95     39.15 o 
 -12   6  10       32.04       -3.62     30.55 o 
 -11   6  10        8.92       27.75     24.91 o 
 -10   6  10       15.01        7.81     20.59 o 
  -9   6  10      158.73      132.86     26.15 o 
  -8   6  10       14.39       13.91     16.31 o 
  -7   6  10       22.11        3.75     13.71 o 
  -6   6  10      158.98      162.49     30.26 o 
  -5   6  10       41.57       24.24     17.48 o 
  -4   6  10       83.56       97.46     20.71 o 
  -3   6  10      134.43      107.26     20.31 o 
  -2   6  10       42.28       46.65     13.68 o 
  -1   6  10       27.46       19.52     12.48 o 
   0   6  10       37.53       24.72     13.82 o 
   1   6  10      408.97      438.06     30.25 o 
   2   6  10        7.17        8.49     15.71 o 
   3   6  10       14.04       35.72     22.93 o 
   4   6  10      234.52      213.82     30.68 o 
   5   6  10       54.15       24.90     28.84 o 
   6   6  10       70.79       28.16     26.50 o 
   7   6  10      146.34      146.62     39.74 o 
 -12   7  10     1407.05     1304.66     90.79 o 
 -11   7  10     1642.67     1824.82    164.26 o 
 -10   7  10      110.41       45.47     30.94 o 
  -9   7  10     1728.60     1805.36    104.76 o 
  -8   7  10     4789.60     4845.74    105.07 o 
  -7   7  10      439.71      470.07     38.33 o 
  -6   7  10     1355.69     1287.72     64.80 o 
  -5   7  10     7142.90     7409.46    125.66 o 
  -4   7  10     3824.30     3512.07     81.80 o 
  -3   7  10       70.37       66.22     23.54 o 
  -2   7  10     1945.61     1915.06     49.98 o 
  -1   7  10     3232.74     3141.68     83.14 o 
   0   7  10      105.98      112.54     19.49 o 
   1   7  10     4380.13     4377.41     82.72 o 
   2   7  10     3592.35     3752.07     78.27 o 
   3   7  10     1810.15     1735.50     65.86 o 
   4   7  10      110.31       96.60     39.19 o 
   5   7  10     2637.25     2722.16     87.15 o 
   6   7  10      602.87      656.75    122.06 o 
   7   7  10        6.46       16.53     31.18 o 
 -12   8  10       18.91       16.49     32.09 o 
 -11   8  10        4.16      -10.63     23.32 o 
 -10   8  10      407.73      355.57     52.85 o 
  -9   8  10        7.61       10.13     24.74 o 
  -8   8  10       63.11       15.35     25.68 o 
  -7   8  10      612.33      631.28     43.55 o 
  -6   8  10      496.05      519.45     44.85 o 
  -5   8  10        0.65       12.35     18.47 o 
  -4   8  10       84.61       63.77     19.25 o 
  -3   8  10      752.64      759.85     43.40 o 
  -2   8  10      146.05       93.05     21.90 o 
  -1   8  10       76.41       84.91     20.41 o 
   0   8  10       22.20       13.13     16.31 o 
   1   8  10      438.79      430.67     31.43 o 
   2   8  10        3.43       11.23     17.50 o 
   3   8  10       30.78       56.22     22.21 o 
   4   8  10       77.50       45.26     34.06 o 
   5   8  10       99.52       79.14     39.02 o 
   6   8  10       81.11       61.29     32.33 o 
 -12   9  10      932.50      994.85     81.91 o 
 -11   9  10     1450.13     1464.51     87.36 o 
 -10   9  10       25.76       15.76     29.15 o 
  -9   9  10     3491.92     3494.26    115.93 o 
  -8   9  10     2116.74     2217.31    117.30 o 
  -7   9  10        1.08      -13.54     18.75 o 
  -6   9  10      213.63      210.90     30.69 o 
  -5   9  10     2172.27     2173.58    141.61 o 
  -4   9  10     4623.13     4713.89    101.76 o 
  -3   9  10      952.72     1025.04     51.24 o 
  -2   9  10      737.87      715.36     43.83 o 
  -1   9  10     4210.79     4039.49     93.31 o 
   0   9  10       49.73       34.29     19.09 o 
   1   9  10     1139.44     1156.03     47.25 o 
   2   9  10     1903.39     2057.40     69.75 o 
   3   9  10     1533.19     1457.97     65.00 o 
   4   9  10      125.88      144.55     29.47 o 
   5   9  10      899.71      860.45     58.16 o 
   6   9  10      286.49      371.82     46.12 o 
 -11  10  10      290.94      160.64     44.15 o 
 -10  10  10     1217.97     1285.85     83.13 o 
  -9  10  10      356.56      431.80     54.09 o 
  -8  10  10       60.90       27.97     31.82 o 
  -7  10  10     2608.51     2660.63     81.36 o 
  -6  10  10     3054.54     2929.54     83.34 o 
  -5  10  10      134.04      109.14     44.96 o 
  -4  10  10      202.07      190.05     28.60 o 
  -3  10  10     1701.89     1521.07     60.58 o 
  -2  10  10      115.93      110.59     24.88 o 
  -1  10  10      534.72      581.03     42.55 o 
   0  10  10     2484.02     2637.03     77.96 o 
   1  10  10     4055.84     4003.54     98.05 o 
   2  10  10      285.90      250.12     39.89 o 
   3  10  10      455.22      541.74     63.30 o 
   4  10  10      235.97      231.58     37.26 o 
   5  10  10       68.80      110.56     32.46 o 
 -10  11  10       13.42      -19.06     39.94 o 
  -9  11  10      157.61      163.46     40.93 o 
  -8  11  10      719.87      649.76     63.15 o 
  -7  11  10       20.82        5.15     25.78 o 
  -6  11  10      214.36      204.26     32.58 o 
  -5  11  10     3007.16     3159.14     88.81 o 
  -4  11  10      737.19      769.83     49.06 o 
  -3  11  10       28.42        2.91     20.01 o 
  -2  11  10      486.71      592.02     44.41 o 
  -1  11  10      591.50      525.39     42.74 o 
   0  11  10       40.99       29.14     21.58 o 
   1  11  10      196.03      199.94     30.64 o 
   2  11  10       18.32       14.91     26.63 o 
   3  11  10       75.32       88.54     32.72 o 
   4  11  10       42.88       -2.33     71.18 o 
   5  11  10      353.95      347.32     64.65 o 
 -10  12  10     1656.39     1711.36     99.02 o 
  -9  12  10      256.14      203.50     44.64 o 
  -8  12  10      424.67      383.88     51.52 o 
  -7  12  10     2519.13     2481.44    100.74 o 
  -6  12  10     1314.35     1248.78     83.88 o 
  -5  12  10        0.59      -10.42     16.74 o 
  -4  12  10      922.89      866.92     53.60 o 
  -3  12  10     2342.26     2249.87     76.34 o 
  -2  12  10      623.71      633.37     47.08 o 
  -1  12  10      238.95      287.86     44.02 o 
   0  12  10     2806.87     3031.79     88.86 o 
   1  12  10     1332.82     1340.58    132.00 o 
   2  12  10       18.32       64.63     53.52 o 
   3  12  10     1548.45     1472.11    109.45 o 
   4  12  10      404.85      501.60    137.86 o 
  -9  13  10        1.50       10.46     36.64 o 
  -8  13  10       10.06       57.68     36.27 o 
  -7  13  10       35.86       65.79     33.10 o 
  -6  13  10       84.23       54.02     22.41 o 
  -5  13  10      118.45      126.56     29.81 o 
  -4  13  10      188.71      198.64     32.35 o 
  -3  13  10       54.40       23.43     21.88 o 
  -2  13  10        2.92       45.02     23.02 o 
  -1  13  10       43.85       46.21     22.37 o 
   0  13  10       77.57       -1.47     36.61 o 
   1  13  10       86.83      121.19     49.35 o 
   2  13  10       28.61       32.92     34.77 o 
   3  13  10       15.34       -9.20     35.91 o 
  -8  14  10       55.00       43.19     36.35 o 
  -7  14  10      819.56      949.91     89.44 o 
  -6  14  10      847.75      851.72     69.15 o 
  -5  14  10       28.90       47.52     23.11 o 
  -4  14  10      828.59      743.94     54.22 o 
  -3  14  10     1509.03     1413.68    113.25 o 
  -2  14  10      250.02      246.18     42.50 o 
  -1  14  10      126.71      161.15     49.00 o 
   0  14  10     1220.30     1278.89    148.44 o 
   1  14  10      773.55      826.73     94.09 o 
   2  14  10        0.23       65.24     42.59 o 
  -6  15  10       42.46       66.57     36.29 o 
  -5  15  10      205.88      149.63     40.83 o 
  -4  15  10       10.75       24.82     33.65 o 
  -3  15  10       14.23       18.18     26.45 o 
  -2  15  10       48.98       44.62     32.55 o 
  -1  15  10      105.61       86.88     28.71 o 
   0  15  10        1.48      -33.41     32.91 o 
 -13   1  11     1771.84     1987.23     87.07 o 
 -12   1  11      239.59      252.37     36.09 o 
 -11   1  11        3.12       13.67     17.81 o 
 -10   1  11     4106.14     4121.76     83.01 o 
  -9   1  11      383.54      345.09     25.28 o 
  -8   1  11     1513.92     1411.62     40.63 o 
  -7   1  11     4456.19     4284.91     67.60 o 
  -6   1  11     9926.53    10002.74    108.76 o 
  -5   1  11      119.84      164.03     16.07 o 
  -4   1  11     4005.18     3936.72     88.04 o 
  -3   1  11    13173.47    13664.58    143.99 o 
  -2   1  11      100.14      115.93     16.93 o 
  -1   1  11      684.50      597.61     34.00 o 
   0   1  11    10743.74    10809.32    127.77 o 
   1   1  11     3230.86     3254.67     65.41 o 
   2   1  11      670.79      722.67     41.90 o 
   3   1  11      347.88      297.31     32.77 o 
   4   1  11     6190.76     6457.08    210.80 o 
   5   1  11      142.78       94.21     73.22 o 
   6   1  11     1297.79     1312.44     97.81 o 
   7   1  11     1273.32     1407.47    106.90 o 
 -13   2  11       23.75       16.45     31.25 o 
 -12   2  11     1515.77     1618.93     84.85 o 
 -11   2  11      157.82      156.68     29.09 o 
 -10   2  11      122.07      103.47     21.12 o 
  -9   2  11      457.30      535.55     29.90 o 
  -8   2  11       13.64       15.96     12.75 o 
  -7   2  11       82.03      125.17     16.67 o 
  -6   2  11      195.75      143.36     22.01 o 
  -5   2  11     1107.47     1053.25     30.95 o 
  -4   2  11     1485.96     1509.90     46.96 o 
  -3   2  11       12.93       21.92     11.00 o 
  -2   2  11        9.83       23.63     11.40 o 
  -1   2  11      251.46      247.41     20.79 o 
   0   2  11      544.68      519.97     28.90 o 
   1   2  11     1720.13     1749.27     48.75 o 
   2   2  11     2374.62     2437.11     59.94 o 
   3   2  11      181.61      236.37     25.57 o 
   4   2  11     1193.12     1251.19     98.65 o 
   5   2  11       64.97       24.01     42.63 o 
   6   2  11      105.85       52.37     37.03 o 
   7   2  11       23.40        8.77     38.01 o 
 -13   3  11      768.18      949.87     74.81 o 
 -12   3  11        1.80       22.47     29.75 o 
 -11   3  11     2245.43     2311.17     90.83 o 
 -10   3  11     3167.82     3153.47     84.67 o 
  -9   3  11      313.61      338.97     25.70 o 
  -8   3  11     2595.64     2725.42     56.15 o 
  -7   3  11     5418.76     5470.71    112.35 o 
  -6   3  11     2126.56     2157.06     45.81 o 
  -5   3  11        0.38       -3.03     10.57 o 
  -4   3  11     5083.09     5232.63     81.27 o 
  -3   3  11     3963.74     3925.53     68.73 o 
  -2   3  11      200.24      151.60     18.43 o 
  -1   3  11     2683.81     2699.31     57.31 o 
   0   3  11     6012.76     6048.31    102.33 o 
   1   3  11     1775.98     1814.11     50.66 o 
   2   3  11      177.80      162.14     29.25 o 
   3   3  11     1028.44     1039.20     44.68 o 
   4   3  11      611.03      614.57     68.54 o 
   5   3  11       69.28       46.64     22.91 o 
   6   3  11      410.38      509.79     70.58 o 
   7   3  11       76.23       97.21     48.89 o 
 -13   4  11      524.50      470.02     63.78 o 
 -12   4  11     2561.21     2517.84    122.24 o 
 -11   4  11     1580.23     1615.24     67.97 o 
 -10   4  11      161.86       97.60     25.67 o 
  -9   4  11     2222.44     2275.63     70.39 o 
  -8   4  11     1536.99     1489.36     48.37 o 
  -7   4  11       53.15       51.19     14.08 o 
  -6   4  11     1546.27     1607.12     51.81 o 
  -5   4  11     7399.08     7490.40    102.96 o 
  -4   4  11     2430.78     2296.80     52.48 o 
  -3   4  11      652.37      727.75     31.90 o 
  -2   4  11     2149.48     2116.57     51.14 o 
  -1   4  11      318.49      342.44     25.13 o 
   0   4  11     2660.29     2731.76     60.94 o 
   1   4  11     5775.06     5827.64     94.63 o 
   2   4  11     3637.54     3694.19     75.99 o 
   3   4  11      491.71      513.25     40.80 o 
   4   4  11      463.45      485.76     45.50 o 
   5   4  11     1832.75     1767.60     83.75 o 
   6   4  11      432.65      496.56     59.62 o 
   7   4  11       52.65       59.58     46.16 o 
 -13   5  11      191.28       93.98     39.40 o 
 -12   5  11        0.08       11.39     28.94 o 
 -11   5  11      409.74      388.72     40.81 o 
 -10   5  11     1100.96     1020.02     55.09 o 
  -9   5  11       26.57       35.58     21.08 o 
  -8   5  11      542.49      512.69     33.98 o 
  -7   5  11      742.46      648.04     40.85 o 
  -6   5  11      221.38      241.09     27.67 o 
  -5   5  11        1.39        8.24     11.36 o 
  -4   5  11       19.71       20.00     12.42 o 
  -3   5  11      678.95      729.09     66.38 o 
  -2   5  11      457.07      489.83     28.93 o 
  -1   5  11       41.00       53.89     17.14 o 
   0   5  11     1925.59     1911.13     52.39 o 
   1   5  11      747.70      790.58     59.18 o 
   2   5  11        6.80       18.47     14.86 o 
   3   5  11      485.82      526.61     42.02 o 
   4   5  11      355.33      408.04     39.50 o 
   5   5  11       33.19       13.19     22.51 o 
   6   5  11      121.02      129.50     35.15 o 
   7   5  11       15.41       19.61     30.11 o 
 -13   6  11      350.00      292.02     51.23 o 
 -12   6  11     2586.31     2462.61    105.66 o 
 -11   6  11     1403.89     1366.98     89.60 o 
 -10   6  11        0.42        1.08     20.17 o 
  -9   6  11     2621.85     2797.84    156.57 o 
  -8   6  11     2826.90     2819.92     78.02 o 
  -7   6  11      191.55      225.65     29.76 o 
  -6   6  11     1950.39     2120.17     65.27 o 
  -5   6  11     5363.53     5291.00    103.31 o 
  -4   6  11     2802.38     2874.42     73.76 o 
  -3   6  11      234.55      239.16     21.94 o 
  -2   6  11     1531.42     1452.73     45.26 o 
  -1   6  11     1642.20     1627.05     55.08 o 
   0   6  11      233.90      200.85     22.88 o 
   1   6  11     5625.52     5465.48     94.87 o 
   2   6  11     5830.00     6089.23    102.90 o 
   3   6  11      738.12      711.67     47.03 o 
   4   6  11     1031.52     1030.51     66.52 o 
   5   6  11     2188.61     2101.12     98.99 o 
   6   6  11      596.32      721.49     80.91 o 
 -12   7  11       20.36      -10.89     30.11 o 
 -11   7  11        4.46      -17.01     29.37 o 
 -10   7  11      199.80      128.13     45.05 o 
  -9   7  11       29.00       28.72     23.42 o 
  -8   7  11       11.07        0.38     18.97 o 
  -7   7  11      215.33      218.81     30.15 o 
  -6   7  11      263.83      240.15     30.67 o 
  -5   7  11       14.33        6.39     16.48 o 
  -4   7  11     1203.08     1181.16     96.09 o 
  -3   7  11        5.54        0.75     14.68 o 
  -2   7  11      209.85      146.43     24.04 o 
  -1   7  11      223.18      222.56     26.03 o 
   0   7  11      450.12      476.87     32.47 o 
   1   7  11        0.03       -0.93     16.33 o 
   2   7  11        0.04        8.47     17.46 o 
   3   7  11       67.55       69.96     23.61 o 
   4   7  11        7.20        9.97     20.68 o 
   5   7  11       22.95        8.91     22.95 o 
   6   7  11        6.33      -40.05     38.82 o 
 -12   8  11     1450.11     1489.75    230.17 o 
 -11   8  11     1120.51     1008.50    114.15 o 
 -10   8  11       76.69       45.09     50.93 o 
  -9   8  11      841.19      986.56     78.16 o 
  -8   8  11     1558.84     1736.71    102.08 o 
  -7   8  11       99.59      158.08     28.93 o 
  -6   8  11       15.32        8.67     18.45 o 
  -5   8  11    10538.89    10542.72    182.11 o 
  -4   8  11     1306.56     1214.98     54.50 o 
  -3   8  11     1344.17     1274.24     55.41 o 
  -2   8  11     1078.96     1063.92     51.51 o 
  -1   8  11     2120.49     2043.92     66.22 o 
   0   8  11      329.34      316.45     28.78 o 
   1   8  11      807.60      811.13     41.33 o 
   2   8  11     1861.29     1929.27     93.36 o 
   3   8  11      705.41      733.15     50.98 o 
   4   8  11      479.32      555.00     48.98 o 
   5   8  11     1390.42     1302.02     69.30 o 
   6   8  11     1035.35     1066.82     78.15 o 
 -11   9  11        8.62       -3.30     61.44 o 
 -10   9  11      622.57      702.34    102.47 o 
  -9   9  11      363.83      347.54     49.01 o 
  -8   9  11      198.12      109.03     33.60 o 
  -7   9  11      129.38      143.35     28.12 o 
  -6   9  11     2334.61     2371.17     75.41 o 
  -5   9  11     2020.39     1912.73     67.69 o 
  -4   9  11      108.48       69.12     21.64 o 
  -3   9  11     9711.15     9319.36    153.06 o 
  -2   9  11       10.33      -13.70     16.71 o 
  -1   9  11        0.68        3.56     19.65 o 
   0   9  11      442.20      420.83     38.27 o 
   1   9  11      979.89      958.03     59.65 o 
   2   9  11       54.69       56.21     23.55 o 
   3   9  11       86.99      101.39     28.59 o 
   4   9  11      105.34       59.67     34.33 o 
   5   9  11       13.97       25.69     27.30 o 
 -11  10  11      100.79      121.45     42.91 o 
 -10  10  11       65.29       83.27     48.03 o 
  -9  10  11      909.25      950.23     71.38 o 
  -8  10  11     1018.14      984.95    106.44 o 
  -7  10  11        6.05      -10.47     21.74 o 
  -6  10  11      592.30      580.69     46.14 o 
  -5  10  11     5106.80     5106.56    133.68 o 
  -4  10  11      157.23      159.80     27.98 o 
  -3  10  11     1751.67     1652.37     64.97 o 
  -2  10  11      613.95      529.08     42.65 o 
  -1  10  11        4.09       22.59     18.87 o 
   0  10  11     1632.13     1652.20     74.83 o 
   1  10  11     1495.38     1584.89     92.56 o 
   2  10  11      429.89      516.80     53.67 o 
   3  10  11       29.88      -17.49     34.14 o 
   4  10  11      347.92      385.69     45.27 o 
   5  10  11      683.53      811.39     61.05 o 
 -10  11  11     1461.61     1551.23    197.90 o 
  -9  11  11       56.33       71.12     35.68 o 
  -8  11  11       57.32       82.42     34.27 o 
  -7  11  11     2607.53     2631.21    101.15 o 
  -6  11  11      624.76      597.34     47.23 o 
  -5  11  11      340.77      340.78     50.04 o 
  -4  11  11     1681.37     1699.38     68.19 o 
  -3  11  11     3222.93     3104.97     88.98 o 
  -2  11  11       88.65       63.08     23.77 o 
  -1  11  11     2138.21     2188.97     75.00 o 
   0  11  11     1483.33     1550.19    124.14 o 
   1  11  11      426.03      382.33     49.27 o 
   2  11  11      599.11      592.91     60.01 o 
   3  11  11      211.88      168.85     42.00 o 
   4  11  11      181.81      301.63     69.70 o 
  -9  12  11      102.93      112.52     41.11 o 
  -8  12  11       99.90       86.87     34.67 o 
  -7  12  11       16.69       22.04     30.20 o 
  -6  12  11       74.28       43.42     23.15 o 
  -5  12  11       33.50       12.16     20.38 o 
  -4  12  11       80.70       31.33     21.37 o 
  -3  12  11       81.99       64.46     40.33 o 
  -2  12  11      133.21       73.34     24.20 o 
  -1  12  11      312.52      322.33     63.47 o 
   0  12  11      126.57      110.68     27.65 o 
   1  12  11       79.69       24.70     29.18 o 
   2  12  11      235.72      190.58     53.58 o 
   3  12  11       93.26      133.15     48.99 o 
  -9  13  11      387.79      431.54     59.96 o 
  -8  13  11      289.66      292.46     51.45 o 
  -7  13  11      882.61      930.64     73.25 o 
  -6  13  11      581.50      588.35     64.70 o 
  -5  13  11        0.49       -8.44     18.81 o 
  -4  13  11      930.96      875.10    100.92 o 
  -3  13  11     1263.68     1336.63     69.27 o 
  -2  13  11      262.43      276.97     36.87 o 
  -1  13  11      502.07      364.54     41.29 o 
   0  13  11     1631.79     1661.92     73.83 o 
   1  13  11      706.03      729.22     87.84 o 
   2  13  11        0.24       23.83     41.11 o 
  -7  14  11       17.36       36.73     35.20 o 
  -6  14  11        0.03       25.53     25.82 o 
  -5  14  11        0.26        7.95     22.31 o 
  -4  14  11        0.49       45.23     23.59 o 
  -3  14  11       71.83       33.16     22.70 o 
  -2  14  11       24.35       41.09     24.80 o 
  -1  14  11        9.38       11.13     26.52 o 
   0  14  11       32.34       21.13     37.90 o 
   1  14  11       86.46      146.87     54.24 o 
  -5  15  11        8.00      -13.16     23.73 o 
  -4  15  11      605.10      602.08     63.70 o 
  -3  15  11      928.18      996.47    131.59 o 
  -2  15  11      130.76       60.56     34.75 o 
  -1  15  11      213.77      182.95     42.96 o 
 -13   0  12     1484.36     1542.72    103.44 o 
 -12   0  12       30.72      -15.54     27.48 o 
 -11   0  12      123.11      163.86     40.88 o 
 -10   0  12     6380.86     6324.44    134.83 o 
  -9   0  12     2308.49     2240.77     76.64 o 
  -8   0  12      970.11     1056.78     53.30 o 
  -7   0  12     6804.46     6837.04    127.51 o 
  -6   0  12     5528.92     5653.39    109.95 o 
  -5   0  12       82.20      109.81     20.80 o 
  -4   0  12     9143.17     9065.09    186.94 o 
  -3   0  12    13713.25    14157.25    251.84 o 
  -2   0  12       58.98      129.33     30.59 o 
  -1   0  12      292.90      257.42     39.67 o 
   0   0  12     7843.52     7837.02    235.78 o 
   1   0  12     1179.74     1131.45     71.72 o 
   2   0  12       74.22       63.68     29.56 o 
   3   0  12        6.84      -31.53     21.02 o 
   4   0  12     6430.47     6598.33    274.98 o 
   5   0  12      198.06       86.47     51.25 o 
   6   0  12     1083.75     1120.40    137.63 o 
 -13   1  12       13.52      -26.87     31.30 o 
 -12   1  12      976.38      886.30     55.79 o 
 -11   1  12       40.31       55.21     21.44 o 
 -10   1  12      203.18      237.69     27.64 o 
  -9   1  12     1462.30     1546.24     55.83 o 
  -8   1  12      202.16      211.99     21.58 o 
  -7   1  12      131.11      116.86     16.67 o 
  -6   1  12      336.61      343.78     22.11 o 
  -5   1  12      131.63      103.32     19.98 o 
  -4   1  12      174.92      182.65     19.01 o 
  -3   1  12        1.85       -5.95     10.38 o 
  -2   1  12       35.47       18.29     14.66 o 
  -1   1  12     1973.09     1990.78     59.23 o 
   0   1  12       14.90       19.59     15.02 o 
   1   1  12      318.60      293.77     30.46 o 
   2   1  12     1433.15     1488.99     79.57 o 
   3   1  12     1487.66     1510.87     61.29 o 
   4   1  12      276.18      195.20     43.76 o 
   5   1  12       95.75      100.87     37.49 o 
   6   1  12       26.24       37.05     33.82 o 
 -13   2  12      701.76      707.48     67.16 o 
 -12   2  12      684.16      688.28     60.86 o 
 -11   2  12      521.51      587.67     44.43 o 
 -10   2  12     3081.30     3131.71     73.26 o 
  -9   2  12     3448.67     3470.08     66.90 o 
  -8   2  12      430.13      407.77     26.23 o 
  -7   2  12     3129.57     3008.52     57.32 o 
  -6   2  12     4901.31     4975.26     83.00 o 
  -5   2  12       14.79       41.12     13.28 o 
  -4   2  12     5360.02     5496.05     84.99 o 
  -3   2  12     3627.24     3797.37     68.83 o 
  -2   2  12      139.23      156.52     18.99 o 
  -1   2  12     1375.47     1289.80     49.82 o 
   0   2  12     6605.13     6600.22    115.57 o 
   1   2  12     4511.85     4560.47    103.87 o 
   2   2  12      174.21      157.81     46.06 o 
   3   2  12      500.82      456.15     39.02 o 
   4   2  12     2003.35     2023.91     84.84 o 
   5   2  12        2.85       -9.49     25.00 o 
   6   2  12      586.49      614.51    113.76 o 
 -13   3  12      100.90      112.32     43.71 o 
 -12   3  12     1081.80      992.22     74.36 o 
 -11   3  12      462.92      507.26     48.39 o 
 -10   3  12       77.12       70.63     23.56 o 
  -9   3  12     2990.62     2941.04     61.53 o 
  -8   3  12     4244.95     4171.75     79.13 o 
  -7   3  12     1771.98     1867.54     51.32 o 
  -6   3  12      422.12      441.27     29.04 o 
  -5   3  12     1224.81     1231.64     47.03 o 
  -4   3  12      590.66      658.46     34.12 o 
  -3   3  12       11.90      -16.10     11.24 o 
  -2   3  12     2653.28     2611.37     58.03 o 
  -1   3  12     3299.28     3298.88     77.66 o 
   0   3  12      311.43      338.30     26.77 o 
   1   3  12     2693.62     2666.81     68.59 o 
   2   3  12     2598.39     2740.30     77.02 o 
   3   3  12      293.51      343.76     41.67 o 
   4   3  12      609.31      654.65     59.62 o 
   5   3  12      931.90     1003.13     87.56 o 
   6   3  12      372.35      316.33    146.53 o 
 -13   4  12      824.87      895.14     73.35 o 
 -12   4  12      175.81      166.30     39.27 o 
 -11   4  12      393.61      424.01     42.22 o 
 -10   4  12     1124.42     1090.87     55.66 o 
  -9   4  12      356.96      327.96     33.97 o 
  -8   4  12        4.86       18.28     17.76 o 
  -7   4  12     1220.37     1282.53     44.93 o 
  -6   4  12      869.62      900.20     37.66 o 
  -5   4  12      177.30      164.54     19.71 o 
  -4   4  12     3510.24     3486.16     68.82 o 
  -3   4  12     2610.09     2547.66     57.66 o 
  -2   4  12      130.45      117.62     18.92 o 
  -1   4  12     1577.03     1780.05     61.75 o 
   0   4  12     1315.28     1397.20     46.13 o 
   1   4  12      112.29      121.95     20.49 o 
   2   4  12       63.63       76.99     19.51 o 
   3   4  12      467.99      472.19     52.05 o 
   4   4  12      181.03      150.60     59.09 o 
   5   4  12       18.99       15.33     57.14 o 
   6   4  12      376.50      339.36     64.67 o 
 -13   5  12      457.98      369.14     55.44 o 
 -12   5  12     1073.42     1181.16    129.57 o 
 -11   5  12     1659.57     1798.00     85.46 o 
 -10   5  12        1.32      -17.48     22.60 o 
  -9   5  12     2086.14     2049.57     81.93 o 
  -8   5  12     3199.24     3169.53    105.69 o 
  -7   5  12      781.67      857.20     56.25 o 
  -6   5  12     1294.04     1314.78     54.03 o 
  -5   5  12     3019.90     3064.02     64.55 o 
  -4   5  12     1242.98     1229.14     42.46 o 
  -3   5  12      156.65      168.87     20.91 o 
  -2   5  12     4914.00     5075.67     95.20 o 
  -1   5  12     3615.55     3645.26     81.58 o 
   0   5  12       97.62       56.04     21.88 o 
   1   5  12     2509.19     2676.05     75.67 o 
   2   5  12     2328.47     2443.04     65.06 o 
   3   5  12       30.37       23.86     18.91 o 
   4   5  12     1036.76     1182.87     61.83 o 
   5   5  12     1952.83     2076.29    120.51 o 
   6   5  12      921.77      959.15    100.97 o 
 -12   6  12        0.98      -49.61     33.08 o 
 -11   6  12       85.28       44.46     29.96 o 
 -10   6  12      580.85      489.49     52.48 o 
  -9   6  12       43.54       11.65     23.54 o 
  -8   6  12        8.57       12.20     20.49 o 
  -7   6  12      142.11      119.34     25.41 o 
  -6   6  12        1.39      -19.65     16.11 o 
  -5   6  12      831.02      818.56     45.20 o 
  -4   6  12      125.47      117.15     22.82 o 
  -3   6  12       76.24       78.23     16.95 o 
  -2   6  12        0.26       18.16     12.95 o 
  -1   6  12      462.16      472.52     31.89 o 
   0   6  12      122.63      124.23     23.50 o 
   1   6  12       96.66      135.88     22.49 o 
   2   6  12       94.40       61.13     18.60 o 
   3   6  12       22.16       12.92     19.65 o 
   4   6  12       17.46        3.37     22.11 o 
   5   6  12        1.27       39.83     26.97 o 
   6   6  12        0.55       25.33     37.90 o 
 -12   7  12     1604.90     1518.10    114.42 o 
 -11   7  12      865.58      847.74     69.73 o 
 -10   7  12       26.77       22.24     27.18 o 
  -9   7  12     3810.25     3957.11    120.61 o 
  -8   7  12     2953.71     3268.45     88.92 o 
  -7   7  12      874.03      931.45     61.10 o 
  -6   7  12     1136.99     1098.66     55.93 o 
  -5   7  12     4394.50     4480.51     98.70 o 
  -4   7  12      442.30      501.97     38.88 o 
  -3   7  12       90.72       99.82     22.81 o 
  -2   7  12     2847.33     2737.50     76.12 o 
  -1   7  12     3370.02     3380.10     73.80 o 
   0   7  12       23.41      -12.11     16.27 o 
   1   7  12     2808.59     2900.41     71.28 o 
   2   7  12     2965.99     3205.64     88.10 o 
   3   7  12      233.75      287.25     35.95 o 
   4   7  12      705.95      728.24     53.98 o 
   5   7  12     1456.19     1492.24    101.55 o 
 -12   8  12       41.14        7.71     33.09 o 
 -11   8  12        0.50       48.87     35.45 o 
 -10   8  12       69.68       54.46     30.92 o 
  -9   8  12        0.29       20.18     28.12 o 
  -8   8  12        4.50       10.16     21.04 o 
  -7   8  12      423.54      370.72     38.24 o 
  -6   8  12      528.00      514.62     42.70 o 
  -5   8  12       47.80       46.96     21.05 o 
  -4   8  12     1540.07     1698.42     62.75 o 
  -3   8  12      193.23      223.57     29.09 o 
  -2   8  12        2.00        8.61     16.93 o 
  -1   8  12      242.85      214.11     30.10 o 
   0   8  12       29.65       20.51     18.76 o 
   1   8  12      165.65      129.75     21.43 o 
   2   8  12      185.86      150.14     28.32 o 
   3   8  12       66.16       39.87     35.33 o 
   4   8  12       35.27       56.92     27.53 o 
   5   8  12        9.90       38.22     27.90 o 
 -11   9  12      512.29      461.94     65.38 o 
 -10   9  12       86.34       74.01     34.07 o 
  -9   9  12     1734.99     1746.91     89.72 o 
  -8   9  12     2523.78     2492.42     98.85 o 
  -7   9  12      333.10      323.98     45.29 o 
  -6   9  12      603.97      602.28     46.06 o 
  -5   9  12    11110.85    10721.02    171.21 o 
  -4   9  12      121.76       85.20     23.52 o 
  -3   9  12      539.35      561.87     43.30 o 
  -2   9  12     1268.54     1433.91     78.36 o 
  -1   9  12     1600.98     1570.36     62.72 o 
   0   9  12      279.66      275.25     40.58 o 
   1   9  12      529.75      480.40     42.66 o 
   2   9  12     2024.90     2186.33     79.87 o 
   3   9  12      371.42      373.02     44.97 o 
   4   9  12       39.32       67.43     46.62 o 
 -11  10  12       53.61       67.01     38.26 o 
 -10  10  12     1142.79     1003.51     78.15 o 
  -9  10  12       71.02       26.31     31.99 o 
  -8  10  12      197.44      173.06     40.26 o 
  -7  10  12     2401.87     2296.39     79.04 o 
  -6  10  12      244.94      227.32     35.36 o 
  -5  10  12      178.67      109.31     35.42 o 
  -4  10  12       58.87       81.19     23.47 o 
  -3  10  12     3177.72     2971.65     86.71 o 
  -2  10  12     1803.93     1720.11     67.35 o 
  -1  10  12       60.51       75.08     23.42 o 
   0  10  12     1229.06     1270.25     61.89 o 
   1  10  12      877.04      872.15     65.26 o 
   2  10  12       27.91       27.52     25.95 o 
   3  10  12     1168.96     1247.15     80.45 o 
   4  10  12     1148.56     1137.38     82.91 o 
 -10  11  12        7.59        7.77     33.61 o 
  -9  11  12      369.31      499.45     60.55 o 
  -8  11  12      652.98      732.47     70.43 o 
  -7  11  12       27.93       31.09     24.65 o 
  -6  11  12      615.94      626.03     49.58 o 
  -5  11  12      741.43      854.63     54.95 o 
  -4  11  12      104.65       55.71     24.83 o 
  -3  11  12      265.75      260.79     35.08 o 
  -2  11  12     1045.89     1056.38     71.33 o 
  -1  11  12     1738.46     1775.43     72.47 o 
   0  11  12        2.00       24.10     22.85 o 
   1  11  12       69.96       55.61     30.12 o 
   2  11  12      372.94      382.99     54.27 o 
   3  11  12      210.30      206.56     44.64 o 
  -9  12  12      299.15      279.22     51.13 o 
  -8  12  12      670.08      710.50     68.39 o 
  -7  12  12      782.77      862.73     69.82 o 
  -6  12  12      686.49      691.08     53.59 o 
  -5  12  12       37.68       23.07     22.70 o 
  -4  12  12     1754.72     1775.35     75.41 o 
  -3  12  12     1942.49     2061.08     94.15 o 
  -2  12  12      754.99      722.22     63.76 o 
  -1  12  12      346.00      322.92     38.04 o 
   0  12  12     2080.10     1983.98     93.65 o 
   1  12  12     1120.90     1141.36     76.88 o 
   2  12  12        1.44      -18.06     36.59 o 
  -8  13  12        6.34       -4.13     32.65 o 
  -7  13  12       10.30       19.31     33.77 o 
  -6  13  12       52.80       44.98     24.25 o 
  -5  13  12      144.30      104.98     30.47 o 
  -4  13  12        2.74       11.14     20.34 o 
  -3  13  12       18.26       24.66     27.90 o 
  -2  13  12       84.23       54.33     25.13 o 
  -1  13  12      142.90       79.18     26.94 o 
   0  13  12       10.12       -1.98     29.09 o 
   1  13  12       69.59      -45.35     49.40 o 
  -7  14  12      514.66      488.21     59.51 o 
  -6  14  12      734.42      810.64     60.15 o 
  -5  14  12       34.34       38.72     26.21 o 
  -4  14  12      572.99      597.82     52.91 o 
  -3  14  12     1540.01     1583.48     75.90 o 
  -2  14  12      457.75      527.42     50.68 o 
  -1  14  12      437.55      483.57     57.24 o 
   0  14  12     1681.40     1591.10    119.08 o 
 -13   1  13     1340.35     1312.24     81.01 o 
 -12   1  13      327.67      289.55     43.53 o 
 -11   1  13      516.35      585.81     44.36 o 
 -10   1  13     1384.66     1428.79     49.63 o 
  -9   1  13      196.67      216.63     22.65 o 
  -8   1  13      265.60      248.31     24.65 o 
  -7   1  13     1287.42     1272.39     43.81 o 
  -6   1  13     2646.67     2776.97     61.25 o 
  -5   1  13       34.58       50.75     18.18 o 
  -4   1  13     6881.16     6986.12    117.19 o 
  -3   1  13     3941.54     3821.89    100.89 o 
  -2   1  13       63.93       70.21     19.14 o 
  -1   1  13     2381.89     2410.22     68.27 o 
   0   1  13     4025.08     4033.74    142.09 o 
   1   1  13     1514.44     1629.37     62.26 o 
   2   1  13       35.88       28.20     17.74 o 
   3   1  13     1941.38     2013.60    128.09 o 
   4   1  13     1298.61     1341.75     96.84 o 
   5   1  13      153.21       84.14     39.71 o 
   6   1  13      559.73      470.88     87.17 o 
 -13   2  13       35.41      -25.34     30.01 o 
 -12   2  13     1133.93     1038.47     69.59 o 
 -11   2  13      130.17      137.97     28.30 o 
 -10   2  13       21.71       18.51     18.34 o 
  -9   2  13       47.29       45.12     16.92 o 
  -8   2  13     1370.37     1424.58     67.79 o 
  -7   2  13      260.00      293.72     26.05 o 
  -6   2  13       23.55       40.35     15.52 o 
  -5   2  13      768.88      781.78     35.40 o 
  -4   2  13      190.61      197.38     24.03 o 
  -3   2  13       41.32       25.25     15.18 o 
  -2   2  13     3450.57     3397.91     80.57 o 
  -1   2  13      510.91      511.91     36.51 o 
   0   2  13        1.70       34.06     17.19 o 
   1   2  13     1206.34     1263.71     55.64 o 
   2   2  13       85.89       88.47     23.08 o 
   3   2  13       86.37       65.83     27.97 o 
   4   2  13      372.80      373.04     59.47 o 
   5   2  13      203.42      155.23     48.27 o 
   6   2  13      127.15      149.39     49.27 o 
 -13   3  13     1290.34     1192.37     99.65 o 
 -12   3  13      550.26      574.34     82.67 o 
 -11   3  13      606.39      579.14     53.47 o 
 -10   3  13     1753.22     1694.62     77.83 o 
  -9   3  13       71.21       57.78     20.43 o 
  -8   3  13      548.82      593.54     35.07 o 
  -7   3  13     5077.82     5136.95     89.26 o 
  -6   3  13     1020.96     1099.46     43.39 o 
  -5   3  13      236.83      250.33     24.16 o 
  -4   3  13     1759.65     1730.70     48.80 o 
  -3   3  13     1234.31     1244.62     42.76 o 
  -2   3  13     2230.68     2248.93     64.94 o 
  -1   3  13      840.14      811.08     44.01 o 
   0   3  13     3517.70     3611.09     86.95 o 
   1   3  13     1753.29     1830.00     64.34 o 
   2   3  13       22.86       27.63     18.97 o 
   3   3  13     2370.53     2610.00     95.71 o 
   4   3  13      753.97      843.57     65.58 o 
   5   3  13       15.92      -35.76     29.72 o 
   6   3  13       97.42       63.92     70.11 o 
 -13   4  13       53.86       42.55     39.33 o 
 -12   4  13     1405.25     1536.36    107.20 o 
 -11   4  13      861.80      946.77     65.79 o 
 -10   4  13      170.01      126.98     31.95 o 
  -9   4  13     2186.01     2262.52     71.48 o 
  -8   4  13     3660.15     3640.78     99.83 o 
  -7   4  13      246.47      268.50     30.19 o 
  -6   4  13      302.30      354.84     28.23 o 
  -5   4  13     2841.24     2773.52     62.89 o 
  -4   4  13     2554.50     2691.87     61.57 o 
  -3   4  13       22.18       17.16     13.03 o 
  -2   4  13     1761.18     1785.83     51.15 o 
  -1   4  13     1774.86     1853.70    104.05 o 
   0   4  13       11.75       14.69     16.45 o 
   1   4  13      251.54      263.07     30.60 o 
   2   4  13      306.74      252.30     32.88 o 
   3   4  13       13.15       -9.64     24.13 o 
   4   4  13      781.96      952.99    110.30 o 
   5   4  13     1449.12     1708.33    115.21 o 
 -13   5  13       76.80       14.56     38.93 o 
 -12   5  13       11.18       14.98     53.75 o 
 -11   5  13      295.94      333.40     89.46 o 
 -10   5  13       27.86       78.03     29.64 o 
  -9   5  13        0.83       39.70     20.12 o 
  -8   5  13       82.32       65.81     22.13 o 
  -7   5  13      154.48      185.68     33.11 o 
  -6   5  13     1468.89     1327.83    106.12 o 
  -5   5  13      283.68      278.60     41.04 o 
  -4   5  13      215.65      208.08     29.58 o 
  -3   5  13     1361.27     1282.07     53.64 o 
  -2   5  13        0.70       12.10     14.21 o 
  -1   5  13      894.71      836.78     39.96 o 
   0   5  13      829.92      834.71     43.71 o 
   1   5  13      614.84      601.75     57.92 o 
   2   5  13       34.52       31.91     25.39 o 
   3   5  13      329.81      363.06     88.15 o 
   4   5  13       89.53       48.86     50.98 o 
   5   5  13        7.53       -0.80     34.53 o 
 -12   6  13     1448.41     1534.89    208.16 o 
 -11   6  13      794.45      871.92     68.87 o 
 -10   6  13      360.50      324.35     46.91 o 
  -9   6  13     4557.52     4662.37    129.49 o 
  -8   6  13     2680.84     2807.82     81.31 o 
  -7   6  13      519.57      560.44     42.72 o 
  -6   6  13      568.70      597.03     42.90 o 
  -5   6  13     2116.76     2234.64     69.44 o 
  -4   6  13      821.37      811.16     46.12 o 
  -3   6  13       33.20       18.28     15.08 o 
  -2   6  13     3665.85     3651.31     76.70 o 
  -1   6  13     3348.72     3152.40     80.04 o 
   0   6  13        1.14       14.14     14.71 o 
   1   6  13      270.26      281.22     28.96 o 
   2   6  13      577.84      514.47     44.02 o 
   3   6  13       34.15       39.62     27.33 o 
   4   6  13      830.40      692.07     69.44 o 
   5   6  13     1527.36     1520.91    109.54 o 
 -12   7  13        6.03       16.92     30.95 o 
 -11   7  13       11.60      -40.71     27.14 o 
 -10   7  13        2.62        5.10     26.12 o 
  -9   7  13      312.95      189.51     53.21 o 
  -8   7  13      135.15       83.30     23.24 o 
  -7   7  13       82.03       51.77     22.76 o 
  -6   7  13      194.47      208.72     36.63 o 
  -5   7  13       58.21       66.93     22.62 o 
  -4   7  13      926.01      928.49     57.20 o 
  -3   7  13       33.95       33.69     22.23 o 
  -2   7  13      190.05      135.98     28.36 o 
  -1   7  13       20.40       47.78     17.53 o 
   0   7  13      175.41      125.06     21.00 o 
   1   7  13        0.02        1.43     14.74 o 
   2   7  13       36.55       34.14     19.65 o 
   3   7  13        5.99      -26.80     20.77 o 
   4   7  13        7.84       -5.26     27.98 o 
   5   7  13       67.57      104.91     49.77 o 
 -12   8  13      769.98      841.44    149.53 o 
 -11   8  13      365.55      428.42     56.43 o 
 -10   8  13       39.27       40.70     29.06 o 
  -9   8  13     2290.01     2361.59     97.57 o 
  -8   8  13     2446.10     2623.29     83.61 o 
  -7   8  13     1003.92      938.22     54.89 o 
  -6   8  13      120.47      187.48     29.90 o 
  -5   8  13     4965.63     5188.10    113.22 o 
  -4   8  13      301.85      304.40     43.01 o 
  -3   8  13       39.57        9.05     16.62 o 
  -2   8  13     2249.08     2066.55    105.98 o 
  -1   8  13     1822.39     1744.48     66.48 o 
   0   8  13       37.70       70.80     21.64 o 
   1   8  13      615.71      668.23     41.56 o 
   2   8  13      266.45      274.31     48.10 o 
   3   8  13       33.80       12.70     24.84 o 
   4   8  13       48.35       56.51     28.78 o 
 -11   9  13       43.17       27.81     39.25 o 
 -10   9  13      239.39      241.35     48.39 o 
  -9   9  13      155.11       89.20     35.90 o 
  -8   9  13        4.90       17.54     23.70 o 
  -7   9  13      757.86      749.13     52.74 o 
  -6   9  13      930.47      860.60     53.56 o 
  -5   9  13       67.96       63.32     21.57 o 
  -4   9  13      604.79      484.05     42.77 o 
  -3   9  13      555.22      526.14     44.62 o 
  -2   9  13       92.39       35.73     20.34 o 
  -1   9  13     1816.88     1822.12    107.58 o 
   0   9  13      735.07      875.24     61.27 o 
   1   9  13      707.11      728.79     61.11 o 
   2   9  13       58.12       51.76     30.29 o 
   3   9  13      148.94      116.95     46.26 o 
   4   9  13      357.78      354.74     52.52 o 
 -10  10  13        0.04      -15.86     46.09 o 
  -9  10  13      869.10      963.17     74.07 o 
  -8  10  13     1119.47     1200.92     77.99 o 
  -7  10  13       91.85       56.09     25.81 o 
  -6  10  13      795.70      800.80     66.77 o 
  -5  10  13      784.44      852.91     54.29 o 
  -4  10  13       80.28       47.20     22.87 o 
  -3  10  13      190.22      121.09     48.61 o 
  -2  10  13      447.07      446.87     41.98 o 
  -1  10  13     1059.14     1088.35     59.75 o 
   0  10  13       35.54       62.05     25.70 o 
   1  10  13       25.97       20.18     29.59 o 
   2  10  13      124.28      179.48     39.21 o 
   3  10  13        5.57        3.71     42.84 o 
 -10  11  13      623.83      686.92     71.52 o 
  -9  11  13      159.95      188.15     60.88 o 
  -8  11  13      290.63      199.48     42.34 o 
  -7  11  13      478.97      586.63     51.59 o 
  -6  11  13      780.70      822.13     56.33 o 
  -5  11  13        3.07      -27.21     18.14 o 
  -4  11  13      870.20      789.81     59.84 o 
  -3  11  13      568.41      459.10     44.62 o 
  -2  11  13       11.97      -10.74     18.04 o 
  -1  11  13     1507.56     1484.16     70.71 o 
   0  11  13     1097.77     1227.08     65.47 o 
   1  11  13      483.96      460.21     55.05 o 
   2  11  13        5.31      -19.66     28.94 o 
  -9  12  13       71.02      121.65     53.40 o 
  -8  12  13       32.41        5.14     31.74 o 
  -7  12  13       98.12       60.07     28.04 o 
  -6  12  13       21.35        9.01     22.51 o 
  -5  12  13      404.54      461.41     46.38 o 
  -4  12  13        1.30       15.31     22.19 o 
  -3  12  13      344.84      247.51     35.72 o 
  -2  12  13       60.53       30.53     26.67 o 
  -1  12  13       66.60       51.36     41.23 o 
   0  12  13      122.78      131.96     39.22 o 
   1  12  13        4.22       -7.58     31.61 o 
  -8  13  13       15.16       11.22     34.89 o 
  -7  13  13     1079.27     1184.29     82.26 o 
  -6  13  13      913.06      784.38     59.08 o 
  -5  13  13       26.00       11.26     23.06 o 
  -4  13  13      744.18      731.27     55.97 o 
  -3  13  13      899.19      892.85     60.18 o 
  -2  13  13       12.49       -3.47     23.03 o 
  -1  13  13      279.06      228.05     37.10 o 
   0  13  13      860.32      765.53     69.80 o 
  -6  14  13       61.56       32.52     27.56 o 
  -5  14  13       64.72       67.11     27.63 o 
  -4  14  13       27.80       17.51     24.74 o 
  -3  14  13        0.03      -12.20     21.76 o 
  -2  14  13       10.03      -29.51     34.16 o 
 -13   0  14      853.13      796.29     80.65 o 
 -12   0  14       96.80       72.45     68.26 o 
 -11   0  14     1039.25     1048.11    107.32 o 
 -10   0  14     3380.70     3322.08    117.34 o 
  -9   0  14      569.85      591.33     54.92 o 
  -8   0  14     1550.07     1575.83    106.30 o 
  -7   0  14     9142.21     9270.76    203.30 o 
  -6   0  14     3137.49     3147.23    110.64 o 
  -5   0  14      737.92      659.20     68.91 o 
  -4   0  14     5341.37     5301.76    146.93 o 
  -3   0  14     1399.74     1430.35     77.65 o 
  -2   0  14      173.67      188.13     39.20 o 
  -1   0  14     2511.48     2389.04    100.87 o 
   0   0  14     3115.95     2923.23    113.70 o 
   1   0  14     1829.30     1802.89     91.58 o 
   2   0  14      331.19      382.46     58.76 o 
   3   0  14     3242.35     3238.60    193.05 o 
   4   0  14      997.07      927.54    124.28 o 
   5   0  14       76.39       20.95     46.34 o 
 -13   1  14       59.89       25.67     37.86 o 
 -12   1  14      317.66      352.79     45.86 o 
 -11   1  14        0.22        3.31     18.61 o 
 -10   1  14      112.66      124.23     21.39 o 
  -9   1  14      655.48      754.73     51.56 o 
  -8   1  14      509.20      536.95     38.00 o 
  -7   1  14      158.16      182.03     24.55 o 
  -6   1  14     1891.66     1868.71     60.31 o 
  -5   1  14      715.97      763.05     41.83 o 
  -4   1  14       43.02       -3.39     15.73 o 
  -3   1  14        2.49       14.29     20.12 o 
  -2   1  14       85.73       99.03     24.00 o 
  -1   1  14        5.24       30.91     16.30 o 
   0   1  14      239.72      260.58     39.20 o 
   1   1  14      560.37      600.59     43.71 o 
   2   1  14       11.86       10.14     18.16 o 
   3   1  14       81.98       79.83     31.24 o 
   4   1  14      201.76      155.98     42.30 o 
   5   1  14       57.25       58.88     47.41 o 
 -13   2  14      609.55      677.43     79.66 o 
 -12   2  14      603.54      634.58     72.81 o 
 -11   2  14      860.16      706.24     67.96 o 
 -10   2  14     3345.41     3314.03     76.27 o 
  -9   2  14     1050.70     1000.42     44.00 o 
  -8   2  14      150.24      138.27     21.07 o 
  -7   2  14     4096.20     4076.00     90.36 o 
  -6   2  14     2938.84     2875.24     74.68 o 
  -5   2  14        0.17       16.63     16.73 o 
  -4   2  14     2307.29     2219.12    115.38 o 
  -3   2  14     2535.07     2435.05     73.79 o 
  -2   2  14     2340.67     2296.83     68.93 o 
  -1   2  14     1206.02     1104.64     54.57 o 
   0   2  14     5181.91     5347.04    123.47 o 
   1   2  14     1266.94     1308.18    105.20 o 
   2   2  14        2.13        8.83     18.45 o 
   3   2  14     1279.73     1481.78    249.08 o 
   4   2  14     1563.17     1493.25    104.77 o 
   5   2  14      233.02       85.30     54.22 o 
 -13   3  14       38.38       -4.23     36.24 o 
 -12   3  14      973.21      882.36     84.24 o 
 -11   3  14      330.77      402.01     68.06 o 
 -10   3  14       42.27       32.42     26.07 o 
  -9   3  14      920.88     1003.18     51.12 o 
  -8   3  14     3155.17     3173.49     76.53 o 
  -7   3  14       11.10        0.31     13.44 o 
  -6   3  14     1166.41     1253.07     46.18 o 
  -5   3  14     3265.82     3274.28     80.02 o 
  -4   3  14     2242.34     2241.15     85.57 o 
  -3   3  14        8.05       37.91     17.27 o 
  -2   3  14     1354.68     1337.97     55.24 o 
  -1   3  14     1940.23     1979.44     65.44 o 
   0   3  14        1.63        0.20     15.29 o 
   1   3  14       40.19       42.41     20.95 o 
   2   3  14     2722.63     2741.81     83.21 o 
   3   3  14       39.22       10.27     24.12 o 
   4   3  14      470.90      478.60     69.00 o 
   5   3  14      776.49      836.82     89.21 o 
 -13   4  14       31.37      -26.72     37.95 o 
 -12   4  14       51.30       67.01     41.30 o 
 -11   4  14      388.99      428.68     72.36 o 
 -10   4  14     1395.65     1389.23     75.36 o 
  -9   4  14      761.69      780.64     48.27 o 
  -8   4  14       48.11       41.89     19.58 o 
  -7   4  14     2923.11     3161.18     82.90 o 
  -6   4  14     1251.07     1270.67     46.95 o 
  -5   4  14       45.02       43.17     15.43 o 
  -4   4  14      283.99      321.53     30.81 o 
  -3   4  14     1040.57     1138.46     53.16 o 
  -2   4  14      104.06       72.46     20.13 o 
  -1   4  14      986.85     1041.73     51.99 o 
   0   4  14     1478.83     1547.42     66.15 o 
   1   4  14        8.44      -14.09     17.36 o 
   2   4  14       47.06       57.13     28.59 o 
   3   4  14     1185.33     1245.39     76.29 o 
   4   4  14      230.29      217.51     52.45 o 
   5   4  14       69.50       73.82     77.34 o 
 -12   5  14     1473.73     1562.47     87.76 o 
 -11   5  14      695.63      807.41     65.11 o 
 -10   5  14       76.65       74.15     29.11 o 
  -9   5  14     2248.27     2254.38     74.08 o 
  -8   5  14     2673.30     2673.66     79.29 o 
  -7   5  14      434.09      493.98     40.73 o 
  -6   5  14      133.80      181.05     27.66 o 
  -5   5  14     8162.27     8428.68    163.84 o 
  -4   5  14      319.76      269.11     28.87 o 
  -3   5  14      303.54      309.56     30.08 o 
  -2   5  14     2138.17     2246.43     69.67 o 
  -1   5  14     1084.58     1139.78     54.04 o 
   0   5  14       58.79       19.81     17.99 o 
   1   5  14      655.97      688.08     47.05 o 
   2   5  14     2866.84     2978.42    104.86 o 
   3   5  14       29.33      -16.95     23.80 o 
   4   5  14      316.36      336.81     50.51 o 
 -12   6  14        4.81      -12.06     28.07 o 
 -11   6  14       46.03       54.14     30.41 o 
 -10   6  14      278.39      322.06     53.67 o 
  -9   6  14        1.76       10.78     20.12 o 
  -8   6  14      138.79      139.55     26.84 o 
  -7   6  14      115.67      107.74     25.29 o 
  -6   6  14     1118.88     1153.29     56.30 o 
  -5   6  14     2093.92     2004.89     96.61 o 
  -4   6  14        8.06       -6.35     17.05 o 
  -3   6  14      366.16      340.01     35.24 o 
  -2   6  14        3.29      -11.24     14.26 o 
  -1   6  14       10.67       -1.17     15.04 o 
   0   6  14      170.81      100.84     23.65 o 
   1   6  14        1.70        2.83     18.09 o 
   2   6  14       22.00       11.63     23.21 o 
   3   6  14       32.93        4.89     26.63 o 
   4   6  14        4.78      -40.66     28.87 o 
 -12   7  14     1159.77     1274.45    128.97 o 
 -11   7  14      832.14      820.09     79.31 o 
 -10   7  14       13.01       -9.32     25.02 o 
  -9   7  14     3021.92     3262.70    222.58 o 
  -8   7  14     1836.50     1911.99     72.77 o 
  -7   7  14        1.31        0.48     20.47 o 
  -6   7  14     1222.82     1190.28     64.14 o 
  -5   7  14     5832.21     6066.44    160.89 o 
  -4   7  14      364.36      317.61     46.85 o 
  -3   7  14      341.31      310.35     33.77 o 
  -2   7  14     2063.50     2076.25     70.13 o 
  -1   7  14     1635.56     1670.22    110.60 o 
   0   7  14      241.24      143.54     23.28 o 
   1   7  14      125.96      169.66     35.50 o 
   2   7  14     1011.24     1127.74     72.70 o 
   3   7  14        4.77       -2.27     30.40 o 
   4   7  14      779.47      883.59     74.54 o 
 -11   8  14       37.36       71.07     35.15 o 
 -10   8  14       49.93       49.73     36.38 o 
  -9   8  14      426.05      375.70     50.49 o 
  -8   8  14        5.12        3.59     21.94 o 
  -7   8  14       10.44        3.14     19.59 o 
  -6   8  14        1.83       13.02     19.01 o 
  -5   8  14      260.00      241.12     32.91 o 
  -4   8  14      599.42      580.40     44.96 o 
  -3   8  14      188.18      196.05     37.60 o 
  -2   8  14       17.85       -8.83     17.70 o 
  -1   8  14       57.38       40.91     22.21 o 
   0   8  14      815.53      732.94     59.12 o 
   1   8  14        0.31       -6.69     24.77 o 
   2   8  14       80.51       24.21     29.13 o 
   3   8  14      121.70       90.14     36.90 o 
 -11   9  14      466.68      479.70     61.00 o 
 -10   9  14        8.71       49.54     36.30 o 
  -9   9  14     1370.08     1283.39    138.66 o 
  -8   9  14     1410.82     1388.76     69.50 o 
  -7   9  14      183.63      148.24     30.46 o 
  -6   9  14      393.50      412.61     62.89 o 
  -5   9  14     2874.88     2780.39     85.59 o 
  -4   9  14      896.14      867.20     54.39 o 
  -3   9  14        2.49       17.15     19.22 o 
  -2   9  14     1643.23     1730.66     70.06 o 
  -1   9  14     2380.24     2453.80     81.56 o 
   0   9  14        2.93      -24.47     19.87 o 
   1   9  14     1007.41      965.42     70.61 o 
   2   9  14     1364.27     1442.27     86.16 o 
   3   9  14      339.55      404.97     55.74 o 
 -10  10  14      963.50     1270.63    104.55 o 
  -9  10  14      384.46      407.08     55.25 o 
  -8  10  14       36.41       39.13     26.86 o 
  -7  10  14      395.97      377.61     42.29 o 
  -6  10  14      222.72      284.55     39.57 o 
  -5  10  14      103.47       71.30     24.93 o 
  -4  10  14      393.78      399.32     51.07 o 
  -3  10  14     1267.00     1322.02     65.92 o 
  -2  10  14      176.81      103.28     27.14 o 
  -1  10  14      229.23      192.95     34.77 o 
   0  10  14     1139.11     1177.85     64.51 o 
   1  10  14      883.71      842.07     69.13 o 
   2  10  14       10.53       15.77     34.47 o 
  -9  11  14      358.65      429.10     57.64 o 
  -8  11  14       87.80       76.11     36.23 o 
  -7  11  14       77.45       72.36     28.13 o 
  -6  11  14       84.88       73.10     25.82 o 
  -5  11  14      336.10      356.80     41.14 o 
  -4  11  14      111.18       84.06     27.45 o 
  -3  11  14       53.91       67.08     25.51 o 
  -2  11  14     1408.13     1426.38     70.05 o 
  -1  11  14      168.04      166.79     32.49 o 
   0  11  14       45.08       64.52     36.69 o 
   1  11  14      251.36      249.98     44.75 o 
  -8  12  14        0.81       -3.73     31.61 o 
  -7  12  14     1474.37     1434.46     74.20 o 
  -6  12  14      160.48      199.18     36.36 o 
  -5  12  14       13.00      -11.68     20.89 o 
  -4  12  14     1062.70     1094.68     64.98 o 
  -3  12  14     1157.61     1080.14     64.58 o 
  -2  12  14       31.33       -0.08     22.27 o 
  -1  12  14      170.99      142.30     32.71 o 
   0  12  14     2093.52     1960.25    100.81 o 
  -7  13  14      151.29       36.30     28.40 o 
  -6  13  14       66.48       36.18     28.89 o 
  -5  13  14       32.40        7.14     41.56 o 
  -4  13  14        6.09        7.31     24.73 o 
  -3  13  14      167.37      137.12     32.58 o 
  -2  13  14       22.62       -3.40     25.67 o 
  -1  13  14       72.20      100.83     32.25 o 
 -13   1  15      761.09      962.76    121.13 o 
 -12   1  15        8.60       13.25     41.61 o 
 -11   1  15     2052.28     2228.36     90.79 o 
 -10   1  15     3152.94     3216.83     91.13 o 
  -9   1  15     1480.67     1455.95     59.98 o 
  -8   1  15      201.36      161.85     26.63 o 
  -7   1  15      212.79      211.83     44.25 o 
  -6   1  15      693.62      735.28     48.43 o 
  -5   1  15        2.82        3.96     12.34 o 
  -4   1  15     1821.62     1841.70     61.74 o 
  -3   1  15     3013.34     2973.32     82.23 o 
  -2   1  15      325.74      308.88     33.07 o 
  -1   1  15     1829.10     1854.44    111.03 o 
   0   1  15     3025.65     2867.55     82.44 o 
   1   1  15       38.52       70.17     22.82 o 
   2   1  15      273.32      233.93     56.12 o 
   3   1  15      918.56     1197.19     96.20 o 
   4   1  15      661.20      724.96     82.02 o 
 -13   2  15       81.27      -12.60     31.29 o 
 -12   2  15      362.88      411.03     82.95 o 
 -11   2  15      126.64       98.05     35.79 o 
 -10   2  15      181.62      108.94     55.41 o 
  -9   2  15      369.12      400.14     35.76 o 
  -8   2  15     1627.66     1693.96     60.54 o 
  -7   2  15        0.99        2.54     14.88 o 
  -6   2  15       82.40       80.23     20.89 o 
  -5   2  15      727.34      749.82     44.80 o 
  -4   2  15      317.39      320.77     32.20 o 
  -3   2  15        6.23        1.15     14.53 o 
  -2   2  15      570.14      575.61     46.61 o 
  -1   2  15      456.44      406.67     37.29 o 
   0   2  15      113.29      126.43     25.74 o 
   1   2  15      118.08      112.47     26.43 o 
   2   2  15      961.37      856.23     54.70 o 
   3   2  15        4.00      -14.79     25.56 o 
   4   2  15        2.48      -15.51     35.22 o 
 -13   3  15      232.19      110.49     49.57 o 
 -12   3  15      485.76      467.04    105.19 o 
 -11   3  15      929.77      926.69     72.21 o 
 -10   3  15     1582.54     1566.15     69.03 o 
  -9   3  15     1402.96     1427.29     70.28 o 
  -8   3  15      106.45      106.51     27.44 o 
  -7   3  15      286.82      258.09     32.80 o 
  -6   3  15      355.54      314.35     32.44 o 
  -5   3  15      223.45      209.66     30.04 o 
  -4   3  15     1955.30     1920.15     94.51 o 
  -3   3  15     2256.42     2060.10     97.51 o 
  -2   3  15      930.41      932.99     50.19 o 
  -1   3  15      683.90      633.86     67.41 o 
   0   3  15     2214.89     2260.88     73.97 o 
   1   3  15        2.82       17.84     24.83 o 
   2   3  15      544.51      514.17     55.89 o 
   3   3  15     1458.78     1472.11    131.77 o 
   4   3  15      717.85      770.36     86.33 o 
 -12   4  15     1075.49      996.36     72.49 o 
 -11   4  15      597.75      600.49     58.59 o 
 -10   4  15       14.11       -5.64     41.92 o 
  -9   4  15     1363.56     1385.26     61.91 o 
  -8   4  15     1741.85     1812.48     95.52 o 
  -7   4  15      545.61      456.46     46.19 o 
  -6   4  15     1481.70     1500.86     59.18 o 
  -5   4  15     2734.41     2798.93     92.00 o 
  -4   4  15     1002.69     1016.14     50.79 o 
  -3   4  15      166.25      228.36     37.88 o 
  -2   4  15     1824.33     1851.93     99.14 o 
  -1   4  15     1503.62     1427.28     61.42 o 
   0   4  15      547.20      589.35     45.48 o 
   1   4  15        2.71       34.75     22.07 o 
   2   4  15     2470.71     2451.64    101.84 o 
   3   4  15        4.67      -24.72     39.42 o 
   4   4  15        0.97       33.40     47.78 o 
 -12   5  15        0.14       27.09     31.43 o 
 -11   5  15       50.99       45.49     31.88 o 
 -10   5  15      839.08      910.28     77.51 o 
  -9   5  15        0.71        8.15     19.71 o 
  -8   5  15       36.14       35.68     20.91 o 
  -7   5  15      710.48      769.66     51.94 o 
  -6   5  15      130.54       40.28     22.75 o 
  -5   5  15      160.02      173.40     30.64 o 
  -4   5  15       64.64       78.53     19.79 o 
  -3   5  15       70.08       51.41     23.44 o 
  -2   5  15      359.66      421.96     38.69 o 
  -1   5  15      198.12      148.83     31.67 o 
   0   5  15      234.60      196.02     30.87 o 
   1   5  15      291.57      341.51     46.96 o 
   2   5  15       88.48       61.81     30.85 o 
   3   5  15      776.62      712.22     82.99 o 
   4   5  15      268.15      236.43     53.41 o 
 -12   6  15     1025.79     1090.56     79.43 o 
 -11   6  15      656.06      807.79     78.64 o 
 -10   6  15      281.00      250.79     42.53 o 
  -9   6  15     1677.63     1683.65     71.35 o 
  -8   6  15      983.37      980.77     78.43 o 
  -7   6  15        0.88       28.78     20.79 o 
  -6   6  15     2124.41     2169.21     73.28 o 
  -5   6  15     7122.42     6973.19    196.86 o 
  -4   6  15      164.79      174.88     32.51 o 
  -3   6  15        0.94        5.56     27.83 o 
  -2   6  15     1856.37     1756.96     65.59 o 
  -1   6  15     1037.18     1150.66     57.54 o 
   0   6  15       27.49       45.70     21.33 o 
   1   6  15      377.49      430.93     42.53 o 
   2   6  15     1456.93     1460.92     83.29 o 
   3   6  15       68.50       35.69     30.81 o 
 -11   7  15        1.67       -1.22     27.53 o 
 -10   7  15        9.72       38.77     31.84 o 
  -9   7  15       41.33       45.86     24.19 o 
  -8   7  15       80.22       71.82     24.84 o 
  -7   7  15       15.79       21.88     21.75 o 
  -6   7  15      159.06      122.60     26.86 o 
  -5   7  15      178.44      156.15     29.86 o 
  -4   7  15      599.59      574.54     44.80 o 
  -3   7  15       51.25       41.15     20.32 o 
  -2   7  15       10.17       25.96     25.29 o 
  -1   7  15       25.74       12.60     24.27 o 
   0   7  15       28.77       35.18     21.46 o 
   1   7  15       90.29       43.99     28.99 o 
   2   7  15       10.43      -32.85     23.74 o 
   3   7  15       63.55      112.03     39.21 o 
 -11   8  15      245.62      295.27     50.53 o 
 -10   8  15        1.93       -6.62     29.97 o 
  -9   8  15      957.75     1021.27    119.39 o 
  -8   8  15     1022.20     1102.48     63.43 o 
  -7   8  15      349.37      363.00     41.38 o 
  -6   8  15      303.78      318.55     37.74 o 
  -5   8  15     3268.14     3164.53     91.28 o 
  -4   8  15     1416.42     1487.54     76.49 o 
  -3   8  15       18.71       -3.48     19.09 o 
  -2   8  15     1686.20     1672.26     77.16 o 
  -1   8  15     1330.86     1424.09     90.19 o 
   0   8  15        1.95      -30.34     24.21 o 
   1   8  15      480.89      649.18     79.44 o 
   2   8  15      991.97      992.71     73.54 o 
 -10   9  15      531.11      704.71    104.82 o 
  -9   9  15      225.90      226.89     46.45 o 
  -8   9  15        3.66        8.32     38.44 o 
  -7   9  15      146.43      168.49     34.07 o 
  -6   9  15      258.13      220.48     34.49 o 
  -5   9  15        1.73       -6.24     22.56 o 
  -4   9  15      521.11      520.78     46.56 o 
  -3   9  15      386.60      444.16     43.21 o 
  -2   9  15        9.84       21.72     20.79 o 
  -1   9  15      430.21      433.48     44.34 o 
   0   9  15      326.80      319.95     40.95 o 
   1   9  15       35.30      117.69     49.25 o 
   2   9  15       76.14       39.77     46.18 o 
 -10  10  15       19.51       53.43     38.32 o 
  -9  10  15      139.25      146.12     41.14 o 
  -8  10  15      272.49      327.51     42.28 o 
  -7  10  15      457.34      443.61     47.11 o 
  -6  10  15      243.52      174.35     32.42 o 
  -5  10  15     1096.74     1033.52     77.47 o 
  -4  10  15      838.88      734.53     57.50 o 
  -3  10  15        6.55       -4.87     20.93 o 
  -2  10  15      883.56      818.52     56.06 o 
  -1  10  15      401.87      344.31     42.02 o 
   0  10  15       85.69      126.31     40.22 o 
   1  10  15       51.08       52.91     42.41 o 
  -9  11  15      373.06      308.92     53.52 o 
  -8  11  15       71.53       39.67     34.40 o 
  -7  11  15      969.64      938.22     63.63 o 
  -6  11  15      322.62      281.57     39.02 o 
  -5  11  15        4.08      -16.40     28.39 o 
  -4  11  15      712.57      707.57     72.96 o 
  -3  11  15     1072.58      916.73     61.07 o 
  -2  11  15       13.04       -6.03     22.65 o 
  -1  11  15       41.76       -8.29     26.75 o 
   0  11  15      263.01      240.50     48.99 o 
  -7  12  15      413.62      379.91     46.44 o 
  -6  12  15      314.56      225.46     38.92 o 
  -5  12  15        1.26      -13.95     22.78 o 
  -4  12  15        1.88      -29.45     27.64 o 
  -3  12  15       84.10       66.01     26.07 o 
  -2  12  15      194.88      125.01     46.74 o 
  -1  12  15       79.92       49.25     28.80 o 
 -12   0  16       11.70       20.85     42.54 o 
 -11   0  16     1719.04     1643.65     90.30 o 
 -10   0  16     2651.44     2467.13    106.83 o 
  -9   0  16      638.05      621.57     60.68 o 
  -8   0  16     1159.30     1188.85     77.64 o 
  -7   0  16     2221.53     2387.10    150.88 o 
  -6   0  16      479.84      377.35     49.08 o 
  -5   0  16     2200.58     2192.66     98.75 o 
  -4   0  16     3803.36     3843.38    132.64 o 
  -3   0  16     2484.66     2578.06    109.50 o 
  -2   0  16       33.32       -2.46     19.77 o 
  -1   0  16     1737.98     1681.01     96.10 o 
   0   0  16     1184.00     1106.65     82.93 o 
   1   0  16      226.70      229.21     52.55 o 
   2   0  16      716.47      487.48     65.81 o 
   3   0  16     1255.52     1129.58    138.28 o 
 -12   1  16      296.54      248.29     70.53 o 
 -11   1  16       34.18       18.41     28.69 o 
 -10   1  16      116.62       59.85     19.86 o 
  -9   1  16       51.01       59.98     17.86 o 
  -8   1  16       13.00        2.07     13.88 o 
  -7   1  16      374.27      330.76     33.14 o 
  -6   1  16      563.18      681.55     44.20 o 
  -5   1  16       31.02        5.04     13.86 o 
  -4   1  16      286.92      276.62     35.92 o 
  -3   1  16      353.06      318.55     34.31 o 
  -2   1  16      436.37      390.34     37.52 o 
  -1   1  16       31.02        7.06     17.91 o 
   0   1  16       17.55       49.07     21.02 o 
   1   1  16        2.94      -26.05     17.36 o 
   2   1  16       11.74       15.93     24.09 o 
   3   1  16       22.72       23.84     31.19 o 
 -12   2  16      147.12      104.54     54.68 o 
 -11   2  16      403.92      340.97     56.72 o 
 -10   2  16     1745.78     1599.13     75.77 o 
  -9   2  16     1104.36     1056.45     71.20 o 
  -8   2  16        1.17        8.18     16.02 o 
  -7   2  16     3219.35     3324.90    141.20 o 
  -6   2  16     4091.76     4225.01     99.77 o 
  -5   2  16      203.68      176.06     34.15 o 
  -4   2  16     2645.60     2829.84     80.35 o 
  -3   2  16     2034.38     2060.46     69.31 o 
  -2   2  16      246.65      305.12     34.27 o 
  -1   2  16      592.16      553.58     44.41 o 
   0   2  16     1091.90     1078.96     58.35 o 
   1   2  16      164.27      226.28     33.84 o 
   2   2  16       47.15       40.57     31.78 o 
   3   2  16     1515.42     1493.63    231.65 o 
 -12   3  16      408.27      413.74     63.12 o 
 -11   3  16     1032.83      997.67     82.98 o 
 -10   3  16        2.35       19.72     23.94 o 
  -9   3  16      314.63      271.42     38.71 o 
  -8   3  16     1661.46     1681.26    118.43 o 
  -7   3  16      136.16       72.96     21.26 o 
  -6   3  16     1177.23     1176.68     55.08 o 
  -5   3  16     1121.18     1253.15     56.83 o 
  -4   3  16      314.54      280.71     36.32 o 
  -3   3  16      188.58      234.35     30.54 o 
  -2   3  16      982.15      861.98     50.82 o 
  -1   3  16      514.33      516.42     43.40 o 
   0   3  16      560.50      583.50     46.47 o 
   1   3  16      417.85      372.60     40.16 o 
   2   3  16     1978.03     1974.78     94.82 o 
   3   3  16       23.50       31.69     32.20 o 
 -12   4  16      114.15       68.23     40.91 o 
 -11   4  16      580.26      545.32     70.23 o 
 -10   4  16      758.57      806.42     63.92 o 
  -9   4  16      389.76      450.71     48.27 o 
  -8   4  16      180.57      157.48     55.66 o 
  -7   4  16      746.93      793.85     92.81 o 
  -6   4  16      426.75      467.30     60.05 o 
  -5   4  16      266.88      258.32     31.21 o 
  -4   4  16     1289.91     1290.66     58.63 o 
  -3   4  16      651.34      632.02     51.27 o 
  -2   4  16      221.94      216.73     30.96 o 
  -1   4  16      268.05      236.90     31.65 o 
   0   4  16      119.60       74.44     25.73 o 
   1   4  16      595.66      651.21     50.87 o 
   2   4  16       11.68       25.72     28.65 o 
   3   4  16      481.71      450.62     57.83 o 
 -12   5  16      620.42      717.97     98.97 o 
 -11   5  16     1048.05     1037.44    137.86 o 
 -10   5  16        0.00       15.73     32.15 o 
  -9   5  16      845.58      805.38     60.94 o 
  -8   5  16     2280.12     2341.88    142.92 o 
  -7   5  16      542.03      492.38     50.73 o 
  -6   5  16     3331.08     3334.07    194.73 o 
  -5   5  16      939.67     1010.99     64.43 o 
  -4   5  16     1215.13     1197.04     69.25 o 
  -3   5  16       79.44       68.84     22.27 o 
  -2   5  16     1115.50     1124.49     64.06 o 
  -1   5  16     3075.04     2997.26     88.46 o 
   0   5  16       65.35       41.40     28.84 o 
   1   5  16      620.66      594.06     49.89 o 
   2   5  16      588.45      587.11     61.30 o 
   3   5  16       32.19       27.72     31.69 o 
 -11   6  16      184.22      200.19     44.00 o 
 -10   6  16       38.02       64.91     32.50 o 
  -9   6  16      103.70       72.98     26.29 o 
  -8   6  16      402.88      338.50     44.95 o 
  -7   6  16      491.98      507.51     54.07 o 
  -6   6  16      152.70       99.65     28.36 o 
  -5   6  16      661.54      599.52     54.35 o 
  -4   6  16       14.16       -4.04     20.57 o 
  -3   6  16       15.27       13.11     24.33 o 
  -2   6  16        0.22      -20.62     22.45 o 
  -1   6  16        2.93      -12.11     18.61 o 
   0   6  16       89.00       82.35     25.86 o 
   1   6  16        0.18       36.87     27.52 o 
   2   6  16        1.32        2.07     28.52 o 
 -11   7  16      291.97      341.07     52.85 o 
 -10   7  16        6.89        4.97     27.02 o 
  -9   7  16     1623.87     1727.53     94.64 o 
  -8   7  16     1111.50     1241.66     98.15 o 
  -7   7  16        0.60       -7.34     20.71 o 
  -6   7  16     1238.24     1279.20     75.32 o 
  -5   7  16     2622.37     2690.38     99.69 o 
  -4   7  16      402.18      410.30     70.82 o 
  -3   7  16      557.30      510.22     53.27 o 
  -2   7  16     1608.05     1791.34     95.76 o 
  -1   7  16      627.63      702.06     62.07 o 
   0   7  16       12.90       -4.32     26.52 o 
   1   7  16      815.60      850.15     86.11 o 
   2   7  16      293.72      375.68     60.06 o 
 -10   8  16      130.21       96.50     36.43 o 
  -9   8  16       23.84       47.32     25.73 o 
  -8   8  16       30.54       16.49     23.76 o 
  -7   8  16       17.64       -3.91     23.41 o 
  -6   8  16      259.14      261.85     36.95 o 
  -5   8  16       10.38       16.48     23.06 o 
  -4   8  16       28.02       51.79     25.91 o 
  -3   8  16        0.35       -0.82     21.27 o 
  -2   8  16        8.92       44.86     32.37 o 
  -1   8  16      299.50      188.68     39.72 o 
   0   8  16       81.73       91.61     34.14 o 
   1   8  16        0.78        7.21     38.27 o 
 -10   9  16       29.19      -43.94     29.49 o 
  -9   9  16      310.30      290.49     54.63 o 
  -8   9  16      931.93      877.47     64.16 o 
  -7   9  16      195.43      295.58     41.32 o 
  -6   9  16      760.85      759.01     55.87 o 
  -5   9  16      810.08      832.99     57.12 o 
  -4   9  16      631.64      716.51     53.83 o 
  -3   9  16       60.05       64.32     29.73 o 
  -2   9  16     1062.69     1000.39     72.50 o 
  -1   9  16     1046.72     1066.31     74.49 o 
   0   9  16       84.66       60.79     60.52 o 
   1   9  16      327.25      349.04     99.58 o 
  -9  10  16      494.15      567.60     66.15 o 
  -8  10  16        0.20      -21.23     22.81 o 
  -7  10  16      587.61      543.42     52.34 o 
  -6  10  16      765.23      715.81     56.80 o 
  -5  10  16        1.21      -19.38     21.22 o 
  -4  10  16      236.84      213.95     35.99 o 
  -3  10  16      208.82      156.47     45.12 o 
  -2  10  16        4.44       12.04     26.25 o 
  -1  10  16      321.75      346.65     50.33 o 
   0  10  16      459.17      418.09     71.08 o 
  -8  11  16       92.41      113.40     35.65 o 
  -7  11  16      224.79      154.01     33.97 o 
  -6  11  16      288.64      220.43     38.13 o 
  -5  11  16      399.77      439.40     48.08 o 
  -4  11  16      360.54      386.76     43.59 o 
  -3  11  16       27.62      -32.95     22.54 o 
  -2  11  16      337.89      404.67     50.85 o 
  -5  12  16       34.63       33.33     28.27 o 
  -4  12  16      164.90      124.58     33.55 o 
 -12   1  17       28.08       12.42     42.63 o 
 -11   1  17      910.93      910.25     61.81 o 
 -10   1  17     1284.61     1383.24     61.90 o 
  -9   1  17      315.49      240.42     40.28 o 
  -8   1  17      129.88       93.06     22.07 o 
  -7   1  17     4290.96     4242.48    100.98 o 
  -6   1  17     3678.71     3777.89     95.02 o 
  -5   1  17     1464.50     1470.36     62.30 o 
  -4   1  17      154.67      107.28     24.99 o 
  -3   1  17     1382.17     1432.10     63.84 o 
  -2   1  17       16.73       14.21     18.69 o 
  -1   1  17     1008.89      900.53     72.70 o 
   0   1  17     1313.81     1292.56     65.64 o 
   1   1  17      541.22      576.65     49.30 o 
   2   1  17      164.92      169.82     37.78 o 
 -12   2  17      380.59      363.46     59.09 o 
 -11   2  17       29.31       33.05     30.55 o 
 -10   2  17       40.30       28.31     31.18 o 
  -9   2  17      149.16      116.49     25.28 o 
  -8   2  17       17.71       16.54     18.02 o 
  -7   2  17      250.08      252.63     36.36 o 
  -6   2  17      610.44      626.99     44.58 o 
  -5   2  17      383.61      360.82     37.09 o 
  -4   2  17      824.41      740.07     48.69 o 
  -3   2  17        9.00      -10.15     15.63 o 
  -2   2  17      535.98      549.01     45.43 o 
  -1   2  17       43.65       57.20     22.89 o 
   0   2  17        3.07      -21.95     18.49 o 
   1   2  17      235.57      160.44     32.67 o 
   2   2  17      187.10      183.01     41.84 o 
 -12   3  17      138.49      138.96     45.74 o 
 -11   3  17      665.74      714.90     77.06 o 
 -10   3  17      926.77      804.87     61.59 o 
  -9   3  17      531.43      552.00     52.55 o 
  -8   3  17       20.15      -13.81     18.71 o 
  -7   3  17     1817.17     1775.63     67.53 o 
  -6   3  17     1453.24     1350.57     65.95 o 
  -5   3  17      749.62      707.19     47.69 o 
  -4   3  17      258.01      269.33     32.86 o 
  -3   3  17      611.85      658.65     48.08 o 
  -2   3  17       24.65       35.92     26.94 o 
  -1   3  17        1.40       29.37     21.52 o 
   0   3  17      975.79     1015.21     59.69 o 
   1   3  17     1044.19     1166.77     65.69 o 
   2   3  17        8.11      -11.72     28.65 o 
 -12   4  17      854.99      756.21     88.88 o 
 -11   4  17     1922.83     2172.99    121.57 o 
 -10   4  17       14.52       29.41     24.54 o 
  -9   4  17      456.17      430.48     50.04 o 
  -8   4  17      710.54      783.16     60.66 o 
  -7   4  17        1.92        1.95     21.47 o 
  -6   4  17     1175.70     1241.80     97.42 o 
  -5   4  17      526.75      487.14     46.52 o 
  -4   4  17     1278.09     1244.36     60.32 o 
  -3   4  17      105.77       68.27     22.05 o 
  -2   4  17     1829.36     1655.75     69.99 o 
  -1   4  17     1441.05     1490.40     68.64 o 
   0   4  17      145.03      169.43     32.70 o 
   1   4  17      380.27      392.68     53.82 o 
   2   4  17      834.55      913.35     74.84 o 
 -11   5  17      647.98      626.08    112.56 o 
 -10   5  17        3.88       -2.94     23.98 o 
  -9   5  17       53.71       42.95     26.41 o 
  -8   5  17       63.95       57.48     26.28 o 
  -7   5  17      363.20      376.97     46.32 o 
  -6   5  17       14.18       25.54     24.35 o 
  -5   5  17        1.19       23.30     20.72 o 
  -4   5  17       27.03        9.83     21.03 o 
  -3   5  17      211.04      198.48     31.02 o 
  -2   5  17       13.93       11.03     19.04 o 
  -1   5  17       11.64       19.90     22.20 o 
   0   5  17      362.21      283.17     60.53 o 
   1   5  17       20.73       24.29     30.54 o 
   2   5  17       26.50       40.84     34.91 o 
 -11   6  17      612.52      655.64    125.02 o 
 -10   6  17       81.95       35.54     37.30 o 
  -9   6  17      976.40     1058.27     71.73 o 
  -8   6  17      389.98      524.48     71.74 o 
  -7   6  17        2.76       -4.55     22.42 o 
  -6   6  17     1101.53     1126.62     71.53 o 
  -5   6  17     1684.78     1494.05    136.54 o 
  -4   6  17      836.69      866.25     65.45 o 
  -3   6  17      669.25      765.21    106.99 o 
  -2   6  17     2076.26     2177.18    110.85 o 
  -1   6  17      894.01      832.24     56.35 o 
   0   6  17       45.44       51.86     26.18 o 
   1   6  17      668.32      784.69     68.94 o 
 -10   7  17       91.97       62.12     77.53 o 
  -9   7  17       18.46       29.61     26.15 o 
  -8   7  17        0.28       21.05     26.00 o 
  -7   7  17        6.62        2.91     23.86 o 
  -6   7  17        0.78       -1.63     20.84 o 
  -5   7  17       49.20       42.95     27.70 o 
  -4   7  17        7.88       -4.70     25.60 o 
  -3   7  17       37.99       -2.98     23.23 o 
  -2   7  17      175.40      127.94     37.14 o 
  -1   7  17        3.40      -15.67     38.62 o 
   0   7  17       29.33       42.92     33.28 o 
   1   7  17        0.26        2.85     29.12 o 
 -10   8  17        3.00      -15.87     32.64 o 
  -9   8  17      349.82      374.99     50.57 o 
  -8   8  17      496.02      496.91     57.22 o 
  -7   8  17       21.19       13.49     25.93 o 
  -6   8  17      460.24      495.00     68.90 o 
  -5   8  17     1499.73     1310.58     79.11 o 
  -4   8  17     1201.85      967.55     71.37 o 
  -3   8  17       64.75       43.92     28.98 o 
  -2   8  17     1382.41     1311.73     81.27 o 
  -1   8  17      741.43      977.71     75.30 o 
   0   8  17       35.12       54.14     49.09 o 
  -9   9  17       58.15       54.85     30.95 o 
  -8   9  17       37.40        8.67     28.98 o 
  -7   9  17      183.51      267.46     57.15 o 
  -6   9  17      513.58      596.95     61.27 o 
  -5   9  17        1.89       -4.03     23.92 o 
  -4   9  17      188.58      144.67     39.93 o 
  -3   9  17      253.00      246.36     42.12 o 
  -2   9  17        0.08      -13.29     30.72 o 
  -1   9  17       96.57      118.98     36.68 o 
  -8  10  17      437.13      492.50     78.38 o 
  -7  10  17      160.66      101.49     30.46 o 
  -6  10  17       91.61      105.10     35.38 o 
  -5  10  17      605.01      574.75     61.54 o 
  -4  10  17      259.64      318.29     48.11 o 
  -3  10  17        2.06       28.26     29.70 o 
  -2  10  17      387.51      377.53     53.57 o 
  -6  11  17      502.24      486.12     51.19 o 
  -5  11  17      132.24       51.17     59.02 o 
  -4  11  17       70.19       63.59     34.13 o 
 -11   0  18      838.76      818.63    134.34 o 
 -10   0  18     1638.77     1573.52     94.86 o 
  -9   0  18      604.55      620.51     65.26 o 
  -8   0  18     1224.75     1191.11     83.65 o 
  -7   0  18     1951.61     2016.57    100.67 o 
  -6   0  18      357.98      294.51     48.36 o 
  -5   0  18      595.42      569.42     91.94 o 
  -4   0  18      677.90      586.24     70.76 o 
  -3   0  18      286.58      252.17     90.92 o 
  -2   0  18      136.18       88.89     35.06 o 
  -1   0  18      553.68      545.37     68.66 o 
   0   0  18      744.46      855.20     83.94 o 
   1   0  18      142.07       37.19     47.45 o 
 -12   1  18        0.18      -17.33     42.17 o 
 -11   1  18        2.51        7.28     21.46 o 
 -10   1  18       92.67      100.50     23.50 o 
  -9   1  18        0.31        0.54     16.73 o 
  -8   1  18      104.40       85.36     27.25 o 
  -7   1  18       69.78       36.37     18.52 o 
  -6   1  18      384.90      367.44     37.54 o 
  -5   1  18        0.55       11.80     16.31 o 
  -4   1  18      211.23      141.86     27.99 o 
  -3   1  18      219.36      217.08     31.28 o 
  -2   1  18        0.40      -16.34     23.91 o 
  -1   1  18      135.40      101.63     27.26 o 
   0   1  18        6.33        4.16     22.19 o 
   1   1  18       14.74       13.41     24.01 o 
 -11   2  18      433.48      394.38     46.73 o 
 -10   2  18     1107.95     1284.34     73.27 o 
  -9   2  18     1109.36     1062.41     97.92 o 
  -8   2  18       11.08       -1.99     16.04 o 
  -7   2  18     2570.39     2464.07     79.07 o 
  -6   2  18      304.61      284.98     33.65 o 
  -5   2  18      213.16      226.84     32.01 o 
  -4   2  18      934.89     1051.21     69.41 o 
  -3   2  18     1105.43     1123.89     60.52 o 
  -2   2  18      119.57      101.37     30.66 o 
  -1   2  18      187.73      175.39     31.25 o 
   0   2  18     1703.20     1869.70     79.54 o 
   1   2  18      531.27      542.83     51.66 o 
 -11   3  18      499.42      438.06     67.85 o 
 -10   3  18       12.55       10.27     25.49 o 
  -9   3  18      287.50      192.77     38.39 o 
  -8   3  18      233.46      206.43     37.79 o 
  -7   3  18     1065.49     1095.99     70.23 o 
  -6   3  18     1151.29     1062.82     85.47 o 
  -5   3  18       32.59        6.48     18.99 o 
  -4   3  18      138.99      103.23     32.80 o 
  -3   3  18      305.42      276.33     35.42 o 
  -2   3  18      847.79      927.52     70.74 o 
  -1   3  18      302.82      336.32     40.46 o 
   0   3  18      172.05      162.20     32.49 o 
   1   3  18      171.83      146.81     38.92 o 
 -11   4  18      357.30      269.72     55.11 o 
 -10   4  18       76.29       23.31     40.45 o 
  -9   4  18       86.20       77.92     28.59 o 
  -8   4  18       28.73       47.69     27.60 o 
  -7   4  18     1770.85     1694.15    121.53 o 
  -6   4  18      129.08      120.69     31.52 o 
  -5   4  18        8.14       14.92     23.48 o 
  -4   4  18      201.70      151.74     29.43 o 
  -3   4  18      474.16      481.94     44.66 o 
  -2   4  18        2.09      -17.05     19.10 o 
  -1   4  18        4.11       -6.42     20.86 o 
   0   4  18      608.14      667.93     54.50 o 
   1   4  18       22.58       -2.58     31.89 o 
 -11   5  18      748.97      768.90     83.70 o 
 -10   5  18       79.75       78.16     30.21 o 
  -9   5  18      728.92      790.92     65.18 o 
  -8   5  18      666.19      700.08     62.20 o 
  -7   5  18      304.15      172.67     43.16 o 
  -6   5  18      912.58      832.58     70.26 o 
  -5   5  18     1627.12     1546.93     83.03 o 
  -4   5  18     1431.33     1442.00     80.94 o 
  -3   5  18       14.53       13.90     33.62 o 
  -2   5  18     2186.91     1954.26     77.93 o 
  -1   5  18      160.93      194.81     36.24 o 
   0   5  18      114.93      134.37     32.10 o 
 -10   6  18        0.53        4.53     25.48 o 
  -9   6  18      111.07      122.04     48.30 o 
  -8   6  18       75.12       19.92     27.57 o 
  -7   6  18       42.40       56.18     27.32 o 
  -6   6  18      124.03       58.42     29.24 o 
  -5   6  18      173.06      138.04     33.64 o 
  -4   6  18       20.49        7.26     27.16 o 
  -3   6  18       11.29       22.99     27.49 o 
  -2   6  18       56.01       43.58     29.67 o 
  -1   6  18      550.72      550.10     59.61 o 
   0   6  18      163.23      124.89     32.20 o 
 -10   7  18        0.86       -3.54     35.31 o 
  -9   7  18      734.78      775.36     67.42 o 
  -8   7  18      588.08      628.64     72.33 o 
  -7   7  18       32.45      111.05     32.68 o 
  -6   7  18      800.50      672.82     62.03 o 
  -5   7  18     1120.01     1190.98     96.15 o 
  -4   7  18      133.42      100.40     36.97 o 
  -3   7  18      476.62      382.51     53.00 o 
  -2   7  18      997.54     1032.11     89.55 o 
  -1   7  18       82.80       90.48     37.23 o 
  -9   8  18        0.15       19.29     27.68 o 
  -8   8  18       46.73        5.82     25.56 o 
  -7   8  18      301.15      248.00     43.98 o 
  -6   8  18        4.30       36.95     27.61 o 
  -5   8  18        8.96       35.33     29.23 o 
  -4   8  18      114.22       92.26     33.52 o 
  -3   8  18        0.25       26.85     29.20 o 
  -2   8  18       36.87       35.67     33.69 o 
  -1   8  18        4.60      -29.48     29.66 o 
  -8   9  18      457.85      446.18     57.48 o 
  -7   9  18       49.78       45.41     31.35 o 
  -6   9  18      292.77      338.67     50.02 o 
  -5   9  18      473.03      430.32     55.40 o 
  -4   9  18      301.54      361.27     60.27 o 
  -3   9  18       11.98       18.27     28.94 o 
  -5  10  18       69.01       55.26     33.54 o 
 -11   1  19      491.77      663.09     59.53 o 
 -10   1  19     1330.79     1396.94     78.30 o 
  -9   1  19       52.20       72.08     23.48 o 
  -8   1  19      581.88      487.94     43.59 o 
  -7   1  19      523.79      443.43     47.18 o 
  -6   1  19     1674.61     1750.75    118.05 o 
  -5   1  19      127.08       67.75     23.96 o 
  -4   1  19     1087.47     1145.41     62.76 o 
  -3   1  19     4087.00     4346.84    113.13 o 
  -2   1  19      884.24      849.21     58.34 o 
  -1   1  19      167.17      162.96     48.23 o 
   0   1  19      800.39      887.75     62.30 o 
 -11   2  19      217.14      296.49     42.34 o 
 -10   2  19        7.72       22.68     22.26 o 
  -9   2  19       11.88       34.47     23.36 o 
  -8   2  19      581.50      628.91     62.14 o 
  -7   2  19       14.43       39.72     19.10 o 
  -6   2  19      283.30      187.39     30.36 o 
  -5   2  19      183.82      139.74     27.77 o 
  -4   2  19       20.60       10.00     20.86 o 
  -3   2  19       25.90       17.75     19.68 o 
  -2   2  19      351.25      368.84     63.22 o 
  -1   2  19      227.50      163.09     34.41 o 
   0   2  19       36.24       39.74     26.42 o 
 -11   3  19      280.65      285.57     46.06 o 
 -10   3  19      511.28      450.29     74.02 o 
  -9   3  19      317.50      335.21     47.27 o 
  -8   3  19      108.51       87.01     27.12 o 
  -7   3  19     1517.29     1613.12    119.32 o 
  -6   3  19      311.97      292.37     35.92 o 
  -5   3  19      291.38      268.10     35.57 o 
  -4   3  19      499.10      431.87     51.14 o 
  -3   3  19      929.72      975.48     78.56 o 
  -2   3  19      338.23      263.73     38.17 o 
  -1   3  19       66.01       59.65     27.09 o 
   0   3  19      433.30      400.13     45.88 o 
 -10   4  19        7.95        4.72     25.44 o 
  -9   4  19      401.88      369.20     66.60 o 
  -8   4  19     1181.87     1245.02     87.74 o 
  -7   4  19      902.55      991.47    112.98 o 
  -6   4  19      324.64      254.10    103.48 o 
  -5   4  19      445.83      429.92     50.58 o 
  -4   4  19      312.20      284.14     37.25 o 
  -3   4  19      317.73      290.70     41.84 o 
  -2   4  19     1004.99      987.47    107.40 o 
  -1   4  19      166.98      206.25     35.55 o 
 -10   5  19        0.98        9.36     26.89 o 
  -9   5  19       73.38       35.34     28.85 o 
  -8   5  19      110.73       85.73     31.59 o 
  -7   5  19      277.65      148.41     36.67 o 
  -6   5  19      111.64      106.53     32.24 o 
  -5   5  19       32.46      -22.37     21.98 o 
  -4   5  19      120.69       90.39     31.59 o 
  -3   5  19      231.98      229.44     42.20 o 
  -2   5  19       41.76       20.96     23.49 o 
  -1   5  19      192.28      216.42     39.03 o 
  -9   6  19      773.52      717.07     66.81 o 
  -8   6  19     1109.15     1210.29     80.76 o 
  -7   6  19      258.04      228.34     70.61 o 
  -6   6  19      220.86      179.68     38.99 o 
  -5   6  19      232.07      221.58     41.87 o 
  -4   6  19      214.08      200.28     47.80 o 
  -3   6  19      563.56      479.67     61.48 o 
  -2   6  19      782.04      777.93     69.90 o 
  -8   7  19        0.92       -7.64     26.36 o 
  -7   7  19        7.21       12.29     25.95 o 
  -6   7  19      175.76      144.40     47.88 o 
  -5   7  19        2.51       32.81     27.42 o 
  -4   7  19        4.56       71.47     32.02 o 
  -3   7  19       64.86       72.46     36.37 o 
  -2   7  19        0.06      -43.31     28.88 o 
  -7   8  19      166.39      116.64     36.15 o 
  -6   8  19       69.56       46.27     30.82 o 
  -5   8  19      344.01      432.64     56.32 o 
  -4   8  19      448.55      474.83     58.74 o 
 -10   0  20      595.25      636.07     70.95 o 
  -9   0  20        1.65        2.15     25.28 o 
  -8   0  20       67.65       53.61     33.62 o 
  -7   0  20      656.24      611.32     70.11 o 
  -6   0  20     1320.44     1290.13     95.58 o 
  -5   0  20      104.81       99.95     40.26 o 
  -4   0  20      440.89      432.30     80.31 o 
  -3   0  20        2.77       34.56     35.20 o 
  -2   0  20        0.54      -26.78     31.03 o 
  -1   0  20      178.69      100.19     46.83 o 
 -10   1  20        5.77       27.69     32.14 o 
  -9   1  20      322.16      294.04     36.74 o 
  -8   1  20      105.63      108.52     26.48 o 
  -7   1  20       75.99       29.63     20.15 o 
  -6   1  20        2.48      -16.44     19.17 o 
  -5   1  20       55.01       36.73     23.08 o 
  -4   1  20       69.62       90.67     42.20 o 
  -3   1  20        7.19       15.91     25.05 o 
  -2   1  20        0.41      -21.42     27.12 o 
  -1   1  20       11.79       29.75     27.78 o 
 -10   2  20      472.36      498.90     55.92 o 
  -9   2  20      499.15      460.44     52.68 o 
  -8   2  20      450.59      477.12     53.02 o 
  -7   2  20      568.85      567.50     48.86 o 
  -6   2  20     1117.38     1082.95     62.92 o 
  -5   2  20       42.19       36.48     22.26 o 
  -4   2  20      328.43      346.93     45.15 o 
  -3   2  20      696.97      709.65     56.30 o 
  -2   2  20       39.52       84.12     40.06 o 
 -10   3  20       43.13       54.29     27.54 o 
  -9   3  20      202.37      174.02     36.17 o 
  -8   3  20     1020.39     1032.02    144.82 o 
  -7   3  20       48.13       54.96     31.39 o 
  -6   3  20      355.70      398.46     72.82 o 
  -5   3  20      487.69      577.48     50.09 o 
  -4   3  20        7.74       -5.19     21.94 o 
  -3   3  20       11.79       14.94     23.56 o 
  -2   3  20       98.16       84.86     32.65 o 
  -9   4  20      144.99      176.30     37.98 o 
  -8   4  20       48.14       32.16     35.56 o 
  -7   4  20      438.46      445.33     58.07 o 
  -6   4  20      145.93      115.41     33.21 o 
  -5   4  20       14.04       -8.10     24.46 o 
  -4   4  20      158.38       53.66     29.39 o 
  -3   4  20      185.83      140.24     31.70 o 
  -2   4  20        6.59       18.83     26.19 o 
  -9   5  20      534.20      495.59     59.50 o 
  -8   5  20     1141.10     1270.05    147.75 o 
  -7   5  20      130.96      156.02     38.44 o 
  -6   5  20      165.66      107.74     37.52 o 
  -5   5  20      635.34      637.48     63.54 o 
  -4   5  20      161.44      202.28     43.60 o 
  -3   5  20      228.62      164.14     41.96 o 
  -8   6  20       63.19       35.20     29.98 o 
  -7   6  20        1.79        9.81     25.01 o 
  -6   6  20       40.89       45.35     29.31 o 
  -5   6  20       63.61       70.60     31.47 o 
  -4   6  20        4.48      -19.80     35.53 o 
  -8   1  21      293.57      203.93     39.85 o 
  -7   1  21       50.91       49.51     22.81 o 
  -6   1  21      864.35      909.96     61.63 o 
  -5   1  21        0.54       27.46     22.33 o 
  -4   1  21     1583.29     1311.36     72.75 o 
  -8   2  21      111.98      114.18     33.92 o 
  -7   2  21        3.38        7.10     21.16 o 
  -6   2  21       51.55       54.78     24.80 o 
  -5   2  21      137.56       95.76     31.58 o 
  -4   2  21      212.87      202.69     38.43 o 
  -8   3  21      168.42      151.38     36.46 o 
  -7   3  21      363.08      270.59     44.38 o 
  -6   3  21      113.97       75.34     31.98 o 
  -5   3  21        3.38       -5.99     22.21 o 
  -4   3  21      387.68      278.08     40.70 o 
  -7   4  21       46.09       59.71     28.48 o 
  -6   4  21      180.54      155.76     66.11 o 
  -5   4  21      477.94      436.54     55.54 o 
                                                 
